# Supplementary material for: ﻿Rostrupomyces, a new genus to accommodate Xerocomussisongkhramensis, and a new Hemileccinum species (Xerocomoideae, Boletaceae) from Thailand
Source: MycoKeys. 2024 Mar 28;103:129–65. doi: 10.3897/mycokeys.103.107935 (PMC10995610; doi:10.3897/mycokeys.103.107935)
Supplement: XML Treatment for Rostrupomyces [file mycokeys.103.107935-treatment1.xml]

<!DOCTYPE tp:taxon-treatment
  PUBLIC "-//TaxonX//DTD Taxonomic Treatment Publishing DTD v0 20100105//EN" "tax-treatment-NSO.dtd">
<tp:taxon-treatment xmlns:tp="http://www.plazi.org/taxpub"><tp:treatment-meta><kwd-group><label>Taxon classification</label><kwd>
                <named-content content-type="kingdom">Fungi</named-content>
              </kwd><kwd>
                <named-content content-type="order">Boletales</named-content>
              </kwd><kwd>
                <named-content content-type="family">Boletaceae</named-content>
              </kwd></kwd-group><mixed-citation publication-type="journal"><person-group><name><surname>Vadthanarat</surname><given-names>Santhiti</given-names></name><name><surname>Raghoonundon</surname><given-names>Bhavesh</given-names></name><name><surname>Lumyong</surname><given-names>Saisamorn</given-names></name><name><surname>Raspé</surname><given-names>Olivier</given-names></name></person-group><article-title>﻿<italic><tp:taxon-name><tp:taxon-name-part taxon-name-part-type="genus" reg="Rostrupomyces">Rostrupomyces</tp:taxon-name-part></tp:taxon-name></italic>, a new genus to accommodate <italic><tp:taxon-name><tp:taxon-name-part taxon-name-part-type="genus" reg="Xerocomus">Xerocomus</tp:taxon-name-part><tp:taxon-name-part taxon-name-part-type="species" reg="sisongkhramensis">sisongkhramensis</tp:taxon-name-part></tp:taxon-name></italic>, and a new <italic><tp:taxon-name><tp:taxon-name-part taxon-name-part-type="genus" reg="Hemileccinum">Hemileccinum</tp:taxon-name-part></tp:taxon-name></italic> species (<tp:taxon-name><tp:taxon-name-part taxon-name-part-type="genus" reg="Xerocomoideae">Xerocomoideae</tp:taxon-name-part></tp:taxon-name>, <tp:taxon-name><tp:taxon-name-part taxon-name-part-type="family">Boletaceae</tp:taxon-name-part></tp:taxon-name>) from Thailand</article-title><source>MycoKeys</source><day>28</day><month>03</month><year>2024</year><volume>103</volume><fpage>129</fpage><lpage>165</lpage><pub-id pub-id-type="doi">10.3897/mycokeys.103.107935</pub-id></mixed-citation></tp:treatment-meta><tp:nomenclature><label>﻿</label><tp:taxon-name>
              <object-id xmlns:xlink="http://www.w3.org/1999/xlink" content-type="arpha" xlink:type="simple">5C87B66F-8148-591B-93C2-A5F61881E434</object-id>
              <tp:taxon-name-part taxon-name-part-type="genus" reg="Rostrupomyces">Rostrupomyces</tp:taxon-name-part>
              <object-id xmlns:xlink="http://www.w3.org/1999/xlink" content-type="mycobank" xlink:type="simple">849050</object-id>
            </tp:taxon-name><tp:taxon-authority>Vadthanarat &amp; Raspé</tp:taxon-authority><tp:taxon-status xmlns:xlink="http://www.w3.org/1999/xlink" xlink:type="simple">gen. nov.</tp:taxon-status></tp:nomenclature><tp:treatment-sec sec-type="etymology" id="SECID0EXIDM"><title>Etymology.</title><p>Named in honor of Frederik Georg Emil Rostrup (1831–1907), Danish botanist, mycologist, and plant pathologist, celebrating the 120 years of his describing the first new species of <tp:taxon-name><tp:taxon-name-part taxon-name-part-type="family">Boletaceae</tp:taxon-name-part></tp:taxon-name> from Thailand in 1902.</p></tp:treatment-sec><tp:treatment-sec sec-type="diagnosis" id="SECID0ECJDM"><title>Diagnosis.</title><p>Differs from other genera in <tp:taxon-name><tp:taxon-name-part taxon-name-part-type="family">Boletaceae</tp:taxon-name-part></tp:taxon-name> by the following combination of characters: rugulose to subrugulose pileus surface, white pore when young becoming grayish yellow in age, subscabrous stipe surface with scattered granulose squamules, white basal mycelium, unchanging color in any parts, yellowish brown spore print, and broadly ellipsoid to ellipsoid, smooth basidiospores.</p></tp:treatment-sec><tp:treatment-sec sec-type="description" id="SECID0ENJDM"><title>Description.</title><p><bold><italic>Basidiomata</italic></bold> stipitate-pileate. <bold><italic>Pileus</italic></bold> convex then plano-convex to plane; <bold><italic>surface</italic></bold> at first rugulose then subrugulose in age, finely tomentose to tomentose, dark brown to reddish brown, becoming light brown to brown to grayish orange, unchanging when bruised; <bold><italic>context</italic></bold> off-white then yellowish to dull pale orange in age, unchanging when cut. <bold><italic>Stipe</italic></bold> central, terete, cylindrical; <bold><italic>surface</italic></bold> subscabrous, yellowish white to pale yellow to orange white, with scattered brown to dark brown to reddish brown granulose squamules, unchanging when bruised; <bold><italic>basal mycelium</italic></bold> white; <bold><italic>context</italic></bold> solid, white becoming off-white to yellowish white in age, unchanging when cut. <bold><italic>Hymenophore</italic></bold> tubulate, slightly depressed to depressed around the stipe. <bold><italic>Tubes</italic></bold> pale yellow then grayish yellow, separable from the pileus context, unchanging when cut. <bold><italic>Pores</italic></bold> roundish then subangular to angular with age; when young white then yellowish white becoming grayish yellow, unchanging when touched. <bold><italic>Spore print</italic></bold> yellowish brown. <bold><italic>Basidiospores</italic></bold> ellipsoid to broadly ellipsoid, thin-walled, smooth under light microscope and SEM. <bold><italic>Basidia</italic></bold> 4-spored, clavate without basal clamp connection. <bold><italic>Cheilo</italic>- <italic>and pleurocystidia</italic></bold> narrowly fusiform to fusiform or narrowly utriform, thin-walled. <bold><italic>Pileipellis</italic></bold> an intricate trichoderm, made of moderately interwoven to loosely interwoven, thin-walled hyphae. <bold><italic>Stipitipellis</italic></bold> arranged parallel to the surface of the stipe, composed of moderately interwoven, thin-walled hyphae, with scattered groups of rising cells to clusters of narrowly clavate to clavate cells. <bold><italic>Clamp connections</italic></bold> not seen in any tissue.</p></tp:treatment-sec><tp:treatment-sec sec-type="Typus generis" id="SECID0ESLDM"><title>Typus generis.</title><p><italic><tp:taxon-name><tp:taxon-name-part taxon-name-part-type="genus" reg="Rostrupomyces">Rostrupomyces</tp:taxon-name-part><tp:taxon-name-part taxon-name-part-type="species" reg="sisongkhramensis">sisongkhramensis</tp:taxon-name-part></tp:taxon-name></italic> (Khamsuntorn, Pinruan &amp; Luangsa-ard) Vadthanarat, Raghoonundon &amp; Raspé.</p></tp:treatment-sec><tp:treatment-sec sec-type="distribution" id="SECID0EDMDM"><title>Distribution.</title><p>Currently known only from northern and northeastern Thailand.</p></tp:treatment-sec><tp:treatment-sec sec-type="notes" id="SECID0EIMDM"><title>Notes.</title><p><italic><tp:taxon-name><tp:taxon-name-part taxon-name-part-type="genus" reg="Rostrupomyces">Rostrupomyces</tp:taxon-name-part></tp:taxon-name></italic> can be morphologically separated from <italic><tp:taxon-name><tp:taxon-name-part taxon-name-part-type="genus" reg="Xerocomus">Xerocomus</tp:taxon-name-part></tp:taxon-name></italic> by the different shape and surface of basidiospores, which are ellipsoid to broadly ellipsoid with smooth under light microscope and SEM in the new genus, whereas <italic><tp:taxon-name><tp:taxon-name-part taxon-name-part-type="genus" reg="Xerocomus">Xerocomus</tp:taxon-name-part></tp:taxon-name></italic> produce more or less oblong to fusiform basidiospores, usually with bacillate surface under SEM (<xref ref-type="bibr" rid="B71">Wu et. al. 2016</xref>). <italic><tp:taxon-name><tp:taxon-name-part taxon-name-part-type="genus" reg="Rostrupomyces">Rostrupomyces</tp:taxon-name-part></tp:taxon-name></italic> also produces yellowish brown spore print, whereas <italic><tp:taxon-name><tp:taxon-name-part taxon-name-part-type="genus" reg="Xerocomus">Xerocomus</tp:taxon-name-part></tp:taxon-name></italic> produces olive-brown spore print. Moreover, color change upon bruising does not occur in any part of <italic><tp:taxon-name><tp:taxon-name-part taxon-name-part-type="genus" reg="Rostrupomyces">Rostrupomyces</tp:taxon-name-part></tp:taxon-name></italic> basidiomes, whereas context and hymenophore of <italic><tp:taxon-name><tp:taxon-name-part taxon-name-part-type="genus" reg="Xerocomus">Xerocomus</tp:taxon-name-part></tp:taxon-name></italic> always turn more or less bluish to blue when bruised or cut (<xref ref-type="bibr" rid="B71">Wu et. al. 2016</xref>). The most resembling genus, <italic><tp:taxon-name><tp:taxon-name-part taxon-name-part-type="genus" reg="Hemileccinum">Hemileccinum</tp:taxon-name-part></tp:taxon-name></italic>, shares some similar characters including rugulose to subrugulose pileus surface, yellow hymenophore which is depressed around the stipe apex, subscabrous stipe surface (less so in <italic><tp:taxon-name><tp:taxon-name-part taxon-name-part-type="genus" reg="Hemileccinum">Hemileccinum</tp:taxon-name-part></tp:taxon-name></italic>), white basal mycelium, mostly unchanging color in any parts. However, <italic><tp:taxon-name><tp:taxon-name-part taxon-name-part-type="genus" reg="Rostrupomyces">Rostrupomyces</tp:taxon-name-part></tp:taxon-name></italic> can be morphologically distinguished from <italic><tp:taxon-name><tp:taxon-name-part taxon-name-part-type="genus" reg="Hemileccinum">Hemileccinum</tp:taxon-name-part></tp:taxon-name></italic> by the differences in spore print color, and in the shape and surface of basidiospores. <italic><tp:taxon-name><tp:taxon-name-part taxon-name-part-type="genus" reg="Rostrupomyces">Rostrupomyces</tp:taxon-name-part></tp:taxon-name></italic> produces yellowish brown spore print, broadly ellipsoid to ellipsoid basidiospores with smooth surface under light microscope and SEM. <italic><tp:taxon-name><tp:taxon-name-part taxon-name-part-type="genus" reg="Hemileccinum">Hemileccinum</tp:taxon-name-part></tp:taxon-name></italic> produces olive-brown spore prints, boletoid basidiospores that are smooth under light microscope, but ornamented with irregular warts and pinholes under SEM. Also, the pore surface of <italic><tp:taxon-name><tp:taxon-name-part taxon-name-part-type="genus" reg="Rostrupomyces">Rostrupomyces</tp:taxon-name-part></tp:taxon-name></italic> is white in young basidiomata and becomes pale yellow when mature whereas in <italic><tp:taxon-name><tp:taxon-name-part taxon-name-part-type="genus" reg="Hemileccinum">Hemileccinum</tp:taxon-name-part></tp:taxon-name></italic>, the pore surface is yellow in all stages (<xref ref-type="bibr" rid="B61">Šutara 2008</xref>; <xref ref-type="bibr" rid="B71">Wu et al. 2016</xref>; <xref ref-type="bibr" rid="B18">Farid et al. 2021</xref>; <xref ref-type="bibr" rid="B40">Li et al. 2021</xref>).</p></tp:treatment-sec><ref-list><ref id="B71"><mixed-citation xmlns:xlink="http://www.w3.org/1999/xlink" xlink:type="simple"><person-group><name name-style="western"><surname>Wu</surname><given-names>G</given-names></name><name name-style="western"><surname>Li</surname><given-names>YC</given-names></name><name name-style="western"><surname>Zhu</surname><given-names>XT</given-names></name><name name-style="western"><surname>Zhao</surname><given-names>K</given-names></name><name name-style="western"><surname>Han</surname><given-names>LH</given-names></name><name name-style="western"><surname>Cui</surname><given-names>YY</given-names></name><name name-style="western"><surname>Li</surname><given-names>F</given-names></name><name name-style="western"><surname>Xu</surname><given-names>JP</given-names></name><name name-style="western"><surname>Yang</surname><given-names>ZL</given-names></name></person-group> (<year>2016</year>) <article-title>One hundred noteworthy boletes from China.</article-title><source>Fungal Diversity</source><volume>81</volume>(<issue>1</issue>): <fpage>25</fpage>–<lpage>188</lpage>. <ext-link xlink:href="10.1007/s13225-016-0375-8" ext-link-type="doi" xlink:type="simple">https://doi.org/10.1007/s13225-016-0375-8</ext-link></mixed-citation></ref><ref id="B61"><mixed-citation xmlns:xlink="http://www.w3.org/1999/xlink" xlink:type="simple"><person-group><name name-style="western"><surname>Šutara</surname><given-names>J</given-names></name></person-group> (<year>2008</year>) <article-title><italic><tp:taxon-name><tp:taxon-name-part taxon-name-part-type="genus">Xerocomus</tp:taxon-name-part></tp:taxon-name></italic> s. l. in the light of the present state of knowledge.</article-title><source>Czech Mycology</source><volume>60</volume>(<issue>1</issue>): <fpage>29</fpage>–<lpage>62</lpage>. <ext-link xlink:href="10.33585/cmy.60104" ext-link-type="doi" xlink:type="simple">https://doi.org/10.33585/cmy.60104</ext-link></mixed-citation></ref><ref id="B18"><mixed-citation xmlns:xlink="http://www.w3.org/1999/xlink" xlink:type="simple"><person-group><name name-style="western"><surname>Farid</surname><given-names>A</given-names></name><name name-style="western"><surname>Bessette</surname><given-names>AE</given-names></name><name name-style="western"><surname>Bessette</surname><given-names>AR</given-names></name><name name-style="western"><surname>Bolin</surname><given-names>JA</given-names></name><name name-style="western"><surname>Kudzma</surname><given-names>LV</given-names></name><name name-style="western"><surname>Franck</surname><given-names>AR</given-names></name><name name-style="western"><surname>Garey</surname><given-names>JR</given-names></name></person-group> (<year>2021</year>) <article-title>Investigations in the boletes (<tp:taxon-name><tp:taxon-name-part taxon-name-part-type="family">Boletaceae</tp:taxon-name-part></tp:taxon-name>) of southeastern USA: Four novel species and three novel combinations.</article-title><source>Mycosphere</source><volume>12</volume>(<issue>1</issue>): <fpage>1038</fpage>–<lpage>1076</lpage>. <ext-link xlink:href="10.5943/mycosphere/12/1/12" ext-link-type="doi" xlink:type="simple">https://doi.org/10.5943/mycosphere/12/1/12</ext-link></mixed-citation></ref><ref id="B40"><mixed-citation xmlns:xlink="http://www.w3.org/1999/xlink" xlink:type="simple"><person-group><name name-style="western"><surname>Li</surname><given-names>MX</given-names></name><name name-style="western"><surname>Wu</surname><given-names>G</given-names></name><name name-style="western"><surname>Yang</surname><given-names>ZL</given-names></name></person-group> (<year>2021</year>) <article-title>Four new species of <italic><tp:taxon-name><tp:taxon-name-part taxon-name-part-type="genus">Hemileccinum</tp:taxon-name-part></tp:taxon-name></italic> (<tp:taxon-name><tp:taxon-name-part taxon-name-part-type="genus">Xerocomoideae</tp:taxon-name-part></tp:taxon-name>, <tp:taxon-name><tp:taxon-name-part taxon-name-part-type="family">Boletaceae</tp:taxon-name-part></tp:taxon-name>) from Southwestern China.</article-title><source>Journal of <tp:taxon-name><tp:taxon-name-part taxon-name-part-type="kingdom">Fungi</tp:taxon-name-part></tp:taxon-name></source><volume>7</volume>(<issue>10</issue>): <fpage>823</fpage>. <ext-link xlink:href="10.3390/jof7100823" ext-link-type="doi" xlink:type="simple">https://doi.org/10.3390/jof7100823</ext-link></mixed-citation></ref></ref-list></tp:taxon-treatment>
