# Supplementary material for: ﻿Rostrupomyces, a new genus to accommodate Xerocomussisongkhramensis, and a new Hemileccinum species (Xerocomoideae, Boletaceae) from Thailand
Source: MycoKeys. 2024 Mar 28;103:129–65. doi: 10.3897/mycokeys.103.107935 (PMC10995610; doi:10.3897/mycokeys.103.107935)
Supplement: XML Treatment for Rostrupomyces sisongkhramensis [file mycokeys.103.107935-treatment2.xml]

<!DOCTYPE tp:taxon-treatment
  PUBLIC "-//TaxonX//DTD Taxonomic Treatment Publishing DTD v0 20100105//EN" "tax-treatment-NSO.dtd">
<tp:taxon-treatment xmlns:tp="http://www.plazi.org/taxpub"><tp:treatment-meta><kwd-group><label>Taxon classification</label><kwd>
                <named-content content-type="kingdom">Fungi</named-content>
              </kwd><kwd>
                <named-content content-type="order">Boletales</named-content>
              </kwd><kwd>
                <named-content content-type="family">Boletaceae</named-content>
              </kwd></kwd-group><mixed-citation publication-type="journal"><person-group><name><surname>Vadthanarat</surname><given-names>Santhiti</given-names></name><name><surname>Raghoonundon</surname><given-names>Bhavesh</given-names></name><name><surname>Lumyong</surname><given-names>Saisamorn</given-names></name><name><surname>Raspé</surname><given-names>Olivier</given-names></name></person-group><article-title>﻿<italic><tp:taxon-name><tp:taxon-name-part taxon-name-part-type="genus" reg="Rostrupomyces">Rostrupomyces</tp:taxon-name-part></tp:taxon-name></italic>, a new genus to accommodate <italic><tp:taxon-name><tp:taxon-name-part taxon-name-part-type="genus" reg="Xerocomus">Xerocomus</tp:taxon-name-part><tp:taxon-name-part taxon-name-part-type="species" reg="sisongkhramensis">sisongkhramensis</tp:taxon-name-part></tp:taxon-name></italic>, and a new <italic><tp:taxon-name><tp:taxon-name-part taxon-name-part-type="genus" reg="Hemileccinum">Hemileccinum</tp:taxon-name-part></tp:taxon-name></italic> species (<tp:taxon-name><tp:taxon-name-part taxon-name-part-type="genus" reg="Xerocomoideae">Xerocomoideae</tp:taxon-name-part></tp:taxon-name>, <tp:taxon-name><tp:taxon-name-part taxon-name-part-type="family">Boletaceae</tp:taxon-name-part></tp:taxon-name>) from Thailand</article-title><source>MycoKeys</source><day>28</day><month>03</month><year>2024</year><volume>103</volume><fpage>129</fpage><lpage>165</lpage><pub-id pub-id-type="doi">10.3897/mycokeys.103.107935</pub-id></mixed-citation></tp:treatment-meta><tp:nomenclature><label>﻿</label><tp:taxon-name>
              <object-id xmlns:xlink="http://www.w3.org/1999/xlink" content-type="arpha" xlink:type="simple">969DD59E-D8FC-5B41-8C3D-421C9B13F68C</object-id>
              <tp:taxon-name-part taxon-name-part-type="genus" reg="Rostrupomyces">Rostrupomyces</tp:taxon-name-part>
              <tp:taxon-name-part taxon-name-part-type="species" reg="sisongkhramensis">sisongkhramensis</tp:taxon-name-part>
              <object-id xmlns:xlink="http://www.w3.org/1999/xlink" content-type="mycobank" xlink:type="simple">851393</object-id>
            </tp:taxon-name><tp:taxon-authority>(Khamsuntorn, Pinruan &amp; Luangsa-ard) Vadthanarat, Raghoonundon &amp; Raspé</tp:taxon-authority><tp:taxon-status xmlns:xlink="http://www.w3.org/1999/xlink" xlink:type="simple">comb. nov.</tp:taxon-status><xref ref-type="fig" rid="F3">Figs 3</xref><xref ref-type="fig" rid="F4">, 4</xref><xref ref-type="fig" rid="F5">, 5A–B</xref><tp:nomenclature-citation-list><tp:nomenclature-citation><tp:taxon-name>
                  <tp:taxon-name-part taxon-name-part-type="genus" reg="Xerocomus">Xerocomus</tp:taxon-name-part>
                  <tp:taxon-name-part taxon-name-part-type="species" reg="sisongkhramensis">sisongkhramensis</tp:taxon-name-part>
                </tp:taxon-name><comment>Khamsuntorn, Pinruan &amp; Luangsa-ard. Basionym.</comment></tp:nomenclature-citation></tp:nomenclature-citation-list></tp:nomenclature><tp:treatment-sec sec-type="diagnosis" id="SECID0ESSDM"><title>Diagnosis.</title><p><italic><tp:taxon-name><tp:taxon-name-part taxon-name-part-type="genus" reg="Rostrupomyces">Rostrupomyces</tp:taxon-name-part><tp:taxon-name-part taxon-name-part-type="species" reg="sisongkhramensis">sisongkhramensis</tp:taxon-name-part></tp:taxon-name></italic> is characterised by having dark to reddish brown, becoming brown to grayish orange pileus, with rugulose to subrugulose, finely tomentose to tomentose surface; yellowish to orange white, subscabrous, longitudinally fissurate stipe surface, with moderately scattered brown to dark brown to reddish brown granulose squamules; yellow hymenophore; unchanging color in any parts; yellowish brown spore print; and broadly ellipsoid to ellipsoid smooth basidiospores.</p></tp:treatment-sec><tp:treatment-sec sec-type="description" id="SECID0EDTDM"><title>Description.</title><p><bold><italic>Basidiomata</italic></bold> medium-sized. <bold><italic>Pileus</italic></bold> 37–94(118) mm in diameter, convex at first then plano-convex to plane, sometimes with sub-depressed at the centre; <bold><italic>margin</italic></bold> inflexed at first then deflexed in age, exact or slightly exceeding (up to 1 mm); <bold><italic>surface</italic></bold> at first rugulose especially near the margin then subrugulose in age, dull, dry to moist, finely tomentose to tomentose covered with greenish yellow (3A3–4, 3B4) matted hyphae at places (especially when young), at first dark brown to reddish brown (6–8F4–8), becoming light brown to brown to grayish orange (6D/E5–6, 5B4–5) on light yellow to brownish orange (4A3–5, 5C4) background in age, gradually paler to the margin, unchanging when bruised; <bold><italic>context</italic></bold> (3)5–10(14) mm thick half-way to the margin, at first firm then soft in age, color distribution even, at first off-white, slightly brownish (7D/E4–5) near the pileipellis, then yellowish to orange white (4–5A2) or occasionally yellowish (3A3–4) above the hymenium especially in age, unchanging when cut. <bold><italic>Stipe</italic></bold> (33)41–97(108) × 6(7)–19(20) mm, central, terete, usually cylindrical for the most part but often with wider base, rarely club-shaped; <bold><italic>surface</italic></bold> subscabrous longitudinally fissurate, slightly shiny, yellowish white to pale yellow to orange white (3A3 to 4A2 to 5A2), occasionally pale yellow (3A3–4) near the cap, with moderately scattered brown to dark brown to reddish brown (7D/E/F4–7) granulose squamules, unchanging when bruised; <bold><italic>basal mycelium</italic></bold> little developed, white (1A1); <bold><italic>context</italic></bold> solid, firm, at first white (1A1) becoming off-white to yellowish white (4A2) occasionally pale yellow (3A3–4) especially in the above part near the stipe surface in age, yellowish to orange gray (4–5B2–3) virgate at places, unchanging when cut. <bold><italic>Hymenophore</italic></bold> tubulate, slightly depressed to depressed around the stipe, with slightly decurrent tooth, sometimes almost free, mostly segmentiform to subventricose. <bold><italic>Tubes</italic></bold> (3)4–13 mm long half-way to the margin, at first pale yellow (4A3) then grayish yellow (4B3) when mature, separable from the pileus context, unchanging when cut. <bold><italic>Pores</italic></bold> 0.2–0.8(1.3) mm wide half-way to the margin, irregularly arranged, roundish then subangular to angular in age; topography subregular, composite pores frequent; color distribution even, when young white (1A1) then yellowish white (4A2) becoming grayish yellow (4B3–5) infrequently with reddish brown spots (7–8E/F8) at places in age, unchanging when touched. <bold><italic>Odour</italic></bold> mild fungoid. <bold><italic>Taste</italic></bold> mild. <bold><italic>Spore print</italic></bold> yellowish brown (5F5) in mass.</p><p><bold><italic>Macrochemical reactions</italic></bold>: <abbrev xmlns:xlink="http://www.w3.org/1999/xlink" xlink:title="10% potassium hydroxide" id="ABBRID0E6UDM" xlink:type="simple">KOH</abbrev>, brownish orange on pileus, yellowish to pale dull orange on pileus context and stipe surface, none or yellowish on stipe context, yellowish brown to brownish orange on hymenium; NH<sub>4</sub>OH, yellowish to brownish orange (occasionally with purple aura) on pileus, yellowish to pale orange on stipe surface, yellowish to brownish on hymenium, none or yellowish on pileus context and stipe context.</p><p><bold><italic>Spores</italic></bold> [591/10/10] (6.3–)6.9–7.9–9.1(–9.8) × (4.5–)4.8–5.5–6.2(–6.5) µm <italic>Q</italic> = (1.2–)1.29–1.44–1.63(–1.79). From the type (6.5–)6.9–7.7–8.8(–9.5) × (4.7–)5–5.5–6.2(–6.5) µm, <italic>Q</italic> = (1.2–)1.25–1.41–1.54(–1.63), <italic>N</italic> = 106, broadly ellipsoid to ellipsoid, thin-walled, smooth under light microscope and SEM, yellowish hyaline in water or <abbrev xmlns:xlink="http://www.w3.org/1999/xlink" xlink:title="10% potassium hydroxide" id="ABBRID0ESVDM" xlink:type="simple">KOH</abbrev>, inamyloid. <bold><italic>Basidia</italic></bold> 4-spored, (22–)22–26–31(–31) × (9–)9–11–13(–13) µm, clavate without basal clamp connection, hyaline to yellowish hyaline in <abbrev xmlns:xlink="http://www.w3.org/1999/xlink" xlink:title="10% potassium hydroxide" id="ABBRID0EZVDM" xlink:type="simple">KOH</abbrev>; sterigmata up to 4 µm long. <bold><italic>Cheilocystidia</italic></bold> (30–)30–43–58(–59) × (9–)9–11–15(–15) µm, frequent, narrowly fusiform to fusiform with obtuse apex or narrowly utriform, thin-walled, hyaline in <abbrev xmlns:xlink="http://www.w3.org/1999/xlink" xlink:title="10% potassium hydroxide" id="ABBRID0EAWDM" xlink:type="simple">KOH</abbrev>. <bold><italic>Pleurocystidia</italic></bold> (33–)33–43–63(–63) × (8–)8–11–13(–13) µm, infrequent, narrowly fusiform to fusiform with obtuse apex, thin-walled, hyaline in <abbrev xmlns:xlink="http://www.w3.org/1999/xlink" xlink:title="10% potassium hydroxide" id="ABBRID0EHWDM" xlink:type="simple">KOH</abbrev>. <bold><italic>Hymenophoral trama</italic></bold> subregular to slightly divergent, 38–82 µm wide, with subregular mediostratum 8–24 µm wide, composed of cylindrical, 4–12 µm wide hyphae, hyaline in <abbrev xmlns:xlink="http://www.w3.org/1999/xlink" xlink:title="10% potassium hydroxide" id="ABBRID0EOWDM" xlink:type="simple">KOH</abbrev>. <bold><italic>Pileipellis</italic></bold> an intricate trichoderm, 70–130 mm thick, made of moderately interwoven (when young) to loosely interwoven in age, thin-walled, smooth, hyaline hyphae 4–18 mm wide, branching and anastomosing at places; terminal cells 12–65 × 4–18 mm, narrowly fusiform to fusiform to broadly fusiform with slightly acuminate or obtuse apex, hyaline to yellowish pale brown in <abbrev xmlns:xlink="http://www.w3.org/1999/xlink" xlink:title="10% potassium hydroxide" id="ABBRID0EVWDM" xlink:type="simple">KOH</abbrev>. <bold><italic>Pileus context</italic></bold> made of strongly interwoven, thin-walled hyphae, up to 12 µm wide, hyaline in <abbrev xmlns:xlink="http://www.w3.org/1999/xlink" xlink:title="10% potassium hydroxide" id="ABBRID0E3WDM" xlink:type="simple">KOH</abbrev>. <bold><italic>Stipitipellis</italic></bold> arranged parallel to the surface of the stipe, composed of moderately interwoven, cylindrical, thin-walled, 3–10 µm wide hyphae, anastomosing and branching at places, sparsely scattered with groups of rising cells to clusters (up to 87 µm high) of narrowly clavate to clavate cells (21–36 × 4–9 µm), hyaline to yellowish hyaline in <abbrev xmlns:xlink="http://www.w3.org/1999/xlink" xlink:title="10% potassium hydroxide" id="ABBRID0EDXDM" xlink:type="simple">KOH</abbrev>. <bold><italic>Caulocystidia</italic></bold> not seen. <bold><italic>Stipe context</italic></bold> parallelly arranged, composed of moderately interwoven, cylindrical, thin-walled, 3–18 µm wide hyphae, hyaline to yellowish hyaline in <abbrev xmlns:xlink="http://www.w3.org/1999/xlink" xlink:title="10% potassium hydroxide" id="ABBRID0ENXDM" xlink:type="simple">KOH</abbrev>. <bold><italic>Clamp connections</italic></bold> not seen in any tissue.</p></tp:treatment-sec><tp:treatment-sec sec-type="habitat" id="SECID0EUXDM"><title>Habitat and distribution.</title><p>Solitary or in small groups (up to 4 basidiomata), or fasciculate by 2 to 3 basidiomata, on sandy loam to sandy clay loam soil in open dry dipterocarp forest and dipterocarp forest dominated by <tp:taxon-name><tp:taxon-name-part taxon-name-part-type="family">Dipterocarpaceae</tp:taxon-name-part></tp:taxon-name> trees namely <italic><tp:taxon-name><tp:taxon-name-part taxon-name-part-type="genus" reg="Anthoshorea">Anthoshorea</tp:taxon-name-part><tp:taxon-name-part taxon-name-part-type="species" reg="roxburghii">roxburghii</tp:taxon-name-part></tp:taxon-name></italic>, <italic><tp:taxon-name><tp:taxon-name-part taxon-name-part-type="genus" reg="Dipterocarpus">Dipterocarpus</tp:taxon-name-part><tp:taxon-name-part taxon-name-part-type="species" reg="obtusifolius">obtusifolius</tp:taxon-name-part></tp:taxon-name></italic>, <italic><tp:taxon-name><tp:taxon-name-part taxon-name-part-type="genus" reg="Dipterocarpus">D.</tp:taxon-name-part><tp:taxon-name-part taxon-name-part-type="species" reg="tuberculatus">tuberculatus</tp:taxon-name-part></tp:taxon-name></italic>, <italic><tp:taxon-name><tp:taxon-name-part taxon-name-part-type="genus" reg="Dipterocarpus">D.</tp:taxon-name-part><tp:taxon-name-part taxon-name-part-type="species" reg="intricatus">intricatus</tp:taxon-name-part></tp:taxon-name></italic>, <italic><tp:taxon-name><tp:taxon-name-part taxon-name-part-type="genus" reg="Pentacme">Pentacme</tp:taxon-name-part><tp:taxon-name-part taxon-name-part-type="species" reg="siamensis">siamensis</tp:taxon-name-part></tp:taxon-name></italic>, and <italic><tp:taxon-name><tp:taxon-name-part taxon-name-part-type="genus" reg="Shorea">Shorea</tp:taxon-name-part><tp:taxon-name-part taxon-name-part-type="species" reg="obtusa">obtusa</tp:taxon-name-part></tp:taxon-name></italic> with or without scattered <tp:taxon-name><tp:taxon-name-part taxon-name-part-type="family">Fagaceae</tp:taxon-name-part></tp:taxon-name> trees. Currently known from the type locality (Nakhon Phanom province), Sisaket and Ubon Ratchathani provinces in northeastern Thailand, and also in Chiang Mai and Chiang Rai provinces in northern Thailand.</p></tp:treatment-sec><tp:treatment-sec sec-type="material" id="SECID0EG1DM"><title>Specimens examined.</title><p>Thailand, Chiang Mai Province, Muang District, Doi Suthep-Pui National Park, <named-content xmlns:xlink="http://www.w3.org/1999/xlink" content-type="dwc:verbatimCoordinates" xlink:type="simple"><named-content content-type="geo-json" specific-use="{&#34;type&#34;:&#34;Point&#34;,&#34;coordinates&#34;:[98.922639,18.794278]}" id="NCID0EP1DM" xlink:type="simple">18°47'39.4"N, 98°55'21.5"E</named-content></named-content>, elev. 915 m, 20 July 2015, <italic>Olivier Raspé</italic>, OR1004 (CMUB, BKF, BR); ibid., <named-content xmlns:xlink="http://www.w3.org/1999/xlink" content-type="dwc:verbatimCoordinates" xlink:type="simple"><named-content content-type="geo-json" specific-use="{&#34;type&#34;:&#34;Point&#34;,&#34;coordinates&#34;:[98.928972,18.801167]}" id="NCID0EZ1DM" xlink:type="simple">18°48'04.2"N, 98°55'44.3"E</named-content></named-content>, elev. 775 m, 21 July 2015, <italic>Santhiti Vadthanarat</italic>, SV0155 (CMUB, BKF); Mae On District, <named-content xmlns:xlink="http://www.w3.org/1999/xlink" content-type="dwc:verbatimCoordinates" xlink:type="simple"><named-content content-type="geo-json" specific-use="{&#34;type&#34;:&#34;Point&#34;,&#34;coordinates&#34;:[99.289694,18.865944]}" id="NCID0ED2DM" xlink:type="simple">18°51'57.4"N, 99°17'22.9"E</named-content></named-content>, elev. 660 m, 1 June 2015, <italic>Olivier Raspé</italic>, OR0915 (CMUB, BR); ibid., <named-content xmlns:xlink="http://www.w3.org/1999/xlink" content-type="dwc:verbatimCoordinates" xlink:type="simple"><named-content content-type="geo-json" specific-use="{&#34;type&#34;:&#34;Point&#34;,&#34;coordinates&#34;:[99.289722,18.865833]}" id="NCID0EN2DM" xlink:type="simple">18°51'57.0"N, 99°17'23.0"E</named-content></named-content>, elev. 660 m, 1 June 2015, <italic>Olivier Raspé</italic>, OR0918 (CMUB, BR); ibid., <named-content xmlns:xlink="http://www.w3.org/1999/xlink" content-type="dwc:verbatimCoordinates" xlink:type="simple"><named-content content-type="geo-json" specific-use="{&#34;type&#34;:&#34;Point&#34;,&#34;coordinates&#34;:[99.289722,18.865833]}" id="NCID0EX2DM" xlink:type="simple">18°51'57.0"N, 99°17'23.0"E</named-content></named-content>, elev. 660 m, 1 June 2015, <italic>Olivier Raspé</italic>, OR0919 (CMUB, BR); ibid., <named-content xmlns:xlink="http://www.w3.org/1999/xlink" content-type="dwc:verbatimCoordinates" xlink:type="simple"><named-content content-type="geo-json" specific-use="{&#34;type&#34;:&#34;Point&#34;,&#34;coordinates&#34;:[99.306944,18.870278]}" id="NCID0EB3DM" xlink:type="simple">18°52'13.0"N, 99°18'25.0"E</named-content></named-content>, elev. 760 m, 15 August 2015, <italic>Santhiti Vadthanarat</italic>, SV0219 (CMUB, BR); ibid., <named-content xmlns:xlink="http://www.w3.org/1999/xlink" content-type="dwc:verbatimCoordinates" xlink:type="simple"><named-content content-type="geo-json" specific-use="{&#34;type&#34;:&#34;Point&#34;,&#34;coordinates&#34;:[99.289444,18.865944]}" id="NCID0EL3DM" xlink:type="simple">18°51'57.4"N, 99°17'22.0"E</named-content></named-content>, elev. 700 m, 16 August 2015, <italic>Santhiti Vadthanarat</italic>, SV0225 (CMUB, BR); ibid., <named-content xmlns:xlink="http://www.w3.org/1999/xlink" content-type="dwc:verbatimCoordinates" xlink:type="simple"><named-content content-type="geo-json" specific-use="{&#34;type&#34;:&#34;Point&#34;,&#34;coordinates&#34;:[99.290694,18.866028]}" id="NCID0EV3DM" xlink:type="simple">18°51'57.7"N, 99°17'26.5"E</named-content></named-content>, elev. 685 m, 1 June 2017, <italic>Santhiti Vadthanarat</italic>, SV0397 (CMUB, BR); ibid., <named-content xmlns:xlink="http://www.w3.org/1999/xlink" content-type="dwc:verbatimCoordinates" xlink:type="simple"><named-content content-type="geo-json" specific-use="{&#34;type&#34;:&#34;Point&#34;,&#34;coordinates&#34;:[99.303194,18.871000]}" id="NCID0E63DM" xlink:type="simple">18°52'15.6"N, 99°18'11.5"E</named-content></named-content>, elev. 800 m, 11 July 2017, <italic>Olivier Raspé</italic>, OR1392 (CMUB, BR); ibid., <named-content xmlns:xlink="http://www.w3.org/1999/xlink" content-type="dwc:verbatimCoordinates" xlink:type="simple"><named-content content-type="geo-json" specific-use="{&#34;type&#34;:&#34;Point&#34;,&#34;coordinates&#34;:[99.303194,18.871000]}" id="NCID0EJ4DM" xlink:type="simple">18°52'15.6"N, 99°18'11.5"E</named-content></named-content>, elev. 800 m, 11 July 2017, <italic>Olivier Raspé</italic>, OR1399 (CMUB, BR); ibid., <named-content xmlns:xlink="http://www.w3.org/1999/xlink" content-type="dwc:verbatimCoordinates" xlink:type="simple"><named-content content-type="geo-json" specific-use="{&#34;type&#34;:&#34;Point&#34;,&#34;coordinates&#34;:[99.303611,18.871306]}" id="NCID0ET4DM" xlink:type="simple">18°52'16.7"N, 99°18'13.0"E</named-content></named-content>, elev. 800 m, 9 June 2021, <italic>Santhiti Vadthanarat</italic>, SV0512 (CMUB, BR); ibid. <named-content xmlns:xlink="http://www.w3.org/1999/xlink" content-type="dwc:verbatimCoordinates" xlink:type="simple"><named-content content-type="geo-json" specific-use="{&#34;type&#34;:&#34;Point&#34;,&#34;coordinates&#34;:[99.295000,18.868861]}" id="NCID0E44DM" xlink:type="simple">18°52'7.9"N, 99°17'42.0"E</named-content></named-content>, elev. 780 m, 10 June 2021, <italic>Santhiti Vadthanarat</italic>, SV0517 (CMUB, BR); ibid. <named-content xmlns:xlink="http://www.w3.org/1999/xlink" content-type="dwc:verbatimCoordinates" xlink:type="simple"><named-content content-type="geo-json" specific-use="{&#34;type&#34;:&#34;Point&#34;,&#34;coordinates&#34;:[99.294583,18.871222]}" id="NCID0EH5DM" xlink:type="simple">18°52'16.4"N, 99°17'40.5"E</named-content></named-content>, elev. 820 m, 10 June 2021, <italic>Santhiti Vadthanarat</italic>, SV0518 (CMUB, BR); ibid. <named-content xmlns:xlink="http://www.w3.org/1999/xlink" content-type="dwc:verbatimCoordinates" xlink:type="simple"><named-content content-type="geo-json" specific-use="{&#34;type&#34;:&#34;Point&#34;,&#34;coordinates&#34;:[99.292000,18.870000]}" id="NCID0ER5DM" xlink:type="simple">18°52'12.0"N, 99°17'31.2"E</named-content></named-content>, elev. 700 m, 10 June 2021, <italic>Bhavesh Raghoonundon</italic>, BR0311; ibid. <named-content xmlns:xlink="http://www.w3.org/1999/xlink" content-type="dwc:verbatimCoordinates" xlink:type="simple"><named-content content-type="geo-json" specific-use="{&#34;type&#34;:&#34;Point&#34;,&#34;coordinates&#34;:[99.304306,18.874111]}" id="NCID0E25DM" xlink:type="simple">18°52'26.8"N, 99°18'15.5"E</named-content></named-content>, elev. 845 m, 10 June 2021, <italic>Bhavesh Raghoonundon</italic>, BR0313; Chiang Rai Province, Phan District, <named-content xmlns:xlink="http://www.w3.org/1999/xlink" content-type="dwc:verbatimCoordinates" xlink:type="simple"><named-content content-type="geo-json" specific-use="{&#34;type&#34;:&#34;Point&#34;,&#34;coordinates&#34;:[99.865833,19.813889]}" id="NCID0EF6DM" xlink:type="simple">19°48'50.0"N, 99°51'57.0"E</named-content></named-content>, elev. 730 m, 22 June 2021, <italic>Bhavesh Raghoonundon</italic>, BR0368; ibid. <named-content xmlns:xlink="http://www.w3.org/1999/xlink" content-type="dwc:verbatimCoordinates" xlink:type="simple"><named-content content-type="geo-json" specific-use="{&#34;type&#34;:&#34;Point&#34;,&#34;coordinates&#34;:[99.865833,19.813889]}" id="NCID0EP6DM" xlink:type="simple">19°48'50.0"N, 99°51'57.0"E</named-content></named-content>, elev. 730 m, 22 June 2021, <italic>Bhavesh Raghoonundon</italic>, BR0371; Sisaket Province, Kanthararom District, Kok Yang Yai roadside market, 17 September 2016, <italic>Santhiti Vadthanarat</italic>, SV0345 (CMUB); Ubon Ratchathani Province, Trakan Phuet Phon District, Huay Fai, <named-content xmlns:xlink="http://www.w3.org/1999/xlink" content-type="dwc:verbatimCoordinates" xlink:type="simple"><named-content content-type="geo-json" specific-use="{&#34;type&#34;:&#34;Point&#34;,&#34;coordinates&#34;:[105.171500,15.545639]}" id="NCID0E26DM" xlink:type="simple">15°32'44.3"N, 105°10'17.4"E</named-content></named-content>, elev. 165 m, 28 July 2015, <italic>Olivier Raspé</italic>, OR1059 (CMUB, BR).</p><p>ITS sequence accession number (SV0155): <ext-link xmlns:xlink="http://www.w3.org/1999/xlink" ext-link-type="gen" xlink:href="PP354891" xlink:type="simple">PP354891</ext-link>.</p></tp:treatment-sec><tp:treatment-sec sec-type="notes" id="SECID0EJAEM"><title>Notes.</title><p>The BLAST result based on ITS sequence obtained from one of the examined specimens (voucher SV0155, GenBank accession number <ext-link xmlns:xlink="http://www.w3.org/1999/xlink" ext-link-type="gen" xlink:href="PP354891" xlink:type="simple">PP354891</ext-link>) was 100% identical to the holotype of <italic><tp:taxon-name><tp:taxon-name-part taxon-name-part-type="genus" reg="Xerocomus">X.</tp:taxon-name-part><tp:taxon-name-part taxon-name-part-type="species" reg="sisongkhramensis">sisongkhramensis</tp:taxon-name-part></tp:taxon-name></italic> (voucher BBH 48255, accession number <ext-link xmlns:xlink="http://www.w3.org/1999/xlink" ext-link-type="gen" xlink:href="OP462477" xlink:type="simple">OP462477</ext-link>) which was reported by <xref ref-type="bibr" rid="B62">Tan et al. 2022</xref>. This suggested that our collections belonged to <italic><tp:taxon-name><tp:taxon-name-part taxon-name-part-type="genus" reg="Xerocomus">X.</tp:taxon-name-part><tp:taxon-name-part taxon-name-part-type="species" reg="sisongkhramensis">sisongkhramensis.</tp:taxon-name-part></tp:taxon-name></italic> Morphological characters of our collections mostly fit the original description of the species. However, some variations were observed between ours and the original description as follows: <xref ref-type="bibr" rid="B62">Tan et al. (2022)</xref> mentioned the absence of cheilocystidia in <italic><tp:taxon-name><tp:taxon-name-part taxon-name-part-type="genus" reg="Xerocomus">X.</tp:taxon-name-part><tp:taxon-name-part taxon-name-part-type="species" reg="sisongkhramensis">sisongkhramensis</tp:taxon-name-part></tp:taxon-name></italic> while we could observe them in our collections; they were narrowly fusiform to fusiform with obtuse apex or narrowly utriform, thin-walled. The protologue mentioned broadly clavate to subclavate (40–60 × 8–15 μm) caulocystidia. However, in our observation only groups of rising terminal cells of shape and size similar to the caulocystidia in <xref ref-type="bibr" rid="B62">Tan et al. (2022)</xref>, were observed. What <xref ref-type="bibr" rid="B62">Tan et al. (2022)</xref> considered as caulocystidia were what we described as undifferentiated terminal cells of the stipitipellis. In the species protologue, the pileipellis and stipitipellis were described as composed of thick-walled hyphae (no measurement mentioned). However, only thin-walled hyphae were observed in our collections.</p><fig id="F3" position="float" orientation="portrait"><object-id xmlns:xlink="http://www.w3.org/1999/xlink" content-type="doi" xlink:type="simple">10.3897/mycokeys.103.107935.figure3</object-id><object-id xmlns:xlink="http://www.w3.org/1999/xlink" content-type="arpha" xlink:type="simple">D639FA4D-41C0-5327-A770-24BB407EA017</object-id><label>Figure 3.</label><caption><p>Fresh basidiomata of <italic><tp:taxon-name><tp:taxon-name-part taxon-name-part-type="genus" reg="Rostrupomyces">Rostrupomyces</tp:taxon-name-part><tp:taxon-name-part taxon-name-part-type="species" reg="sisongkhramensis">sisongkhramensis</tp:taxon-name-part></tp:taxon-name></italic><bold>A</bold> OR0915 <bold>B</bold> OR0919 <bold>C</bold> OR1004 <bold>D</bold> SV0155, white pores surface in young basidioma (white arrow) <bold>E</bold> SV0219 <bold>F</bold> SV0225. Scale bars: 1 cm (<bold>A–F</bold>).</p></caption><graphic xmlns:xlink="http://www.w3.org/1999/xlink" xlink:href="mycokeys-103-129-g003.jpg" position="float" orientation="portrait" xlink:type="simple" id="oo_1011680.jpg"><uri content-type="original_file" xlink:type="simple">https://binary.pensoft.net/fig/1011680</uri></graphic></fig><p><italic><tp:taxon-name><tp:taxon-name-part taxon-name-part-type="genus" reg="Rostrupomyces">Rostrupomyces</tp:taxon-name-part><tp:taxon-name-part taxon-name-part-type="species" reg="sisongkhramensis">sisongkhramensis</tp:taxon-name-part></tp:taxon-name></italic> is morphologically similar to <italic><tp:taxon-name><tp:taxon-name-part taxon-name-part-type="genus" reg="Hemileccinum">Hemileccinum</tp:taxon-name-part><tp:taxon-name-part taxon-name-part-type="species" reg="duriusculum">duriusculum</tp:taxon-name-part></tp:taxon-name></italic> Mei-Xiang Li, Zhu L. Yang &amp; G. Wu, which was recently described from China. The two species share some morphological characters including basidiome size and color, scattering of granular squamules on the stipe surface, pale yellow to grayish yellow hymenophore that is depressed around the stipe apex, and unchanging color in any parts. However, <italic><tp:taxon-name><tp:taxon-name-part taxon-name-part-type="genus" reg="Hemileccinum">H.</tp:taxon-name-part><tp:taxon-name-part taxon-name-part-type="species" reg="duriusculum">duriusculum</tp:taxon-name-part></tp:taxon-name></italic> differs by its strikingly venose pileus surface, finer granular squamules on the stipe surface, and subfusiform basidiospores ornamented with irregular warts under SEM (<xref ref-type="bibr" rid="B41">Liu et al. 2024</xref>). <italic><tp:taxon-name><tp:taxon-name-part taxon-name-part-type="genus" reg="Rostrupomyces">Rostrupomyces</tp:taxon-name-part><tp:taxon-name-part taxon-name-part-type="species" reg="sisongkhramensis">sisongkhramensis</tp:taxon-name-part></tp:taxon-name></italic> is also somewhat similar to a European <italic><tp:taxon-name><tp:taxon-name-part taxon-name-part-type="genus" reg="Leccinum">Leccinum</tp:taxon-name-part></tp:taxon-name></italic> species originally described from Italy, <italic><tp:taxon-name><tp:taxon-name-part taxon-name-part-type="genus" reg="Leccinum">Leccinum</tp:taxon-name-part><tp:taxon-name-part taxon-name-part-type="species" reg="albostipitatum">albostipitatum</tp:taxon-name-part></tp:taxon-name></italic> den Bakker &amp; Noordel., which has a similar shade of pileus color (light orange), whitish stipe covered with whitish squamules when young to reddish brown in age. However, <italic><tp:taxon-name><tp:taxon-name-part taxon-name-part-type="genus" reg="Leccinum">L.</tp:taxon-name-part><tp:taxon-name-part taxon-name-part-type="species" reg="albostipitatum">albostipitatum</tp:taxon-name-part></tp:taxon-name></italic> can be differentiated by having an inflexed margin which exceeds the hymenophore by up to 4 mm, yellowish white to very pale brown hymenophore that becomes brownish when bruised, a clear blue discoloration of the stipe base when touched, context staining vinaceous then grayish to blackish when cut, smooth fusiform basidiospores, distribution in Europe, and association with <italic><tp:taxon-name><tp:taxon-name-part taxon-name-part-type="genus" reg="Populus">Populus</tp:taxon-name-part></tp:taxon-name></italic> L. trees (<xref ref-type="bibr" rid="B12">den Bakker and Noordeloos 2005</xref>).</p><fig id="F4" position="float" orientation="portrait"><object-id xmlns:xlink="http://www.w3.org/1999/xlink" content-type="doi" xlink:type="simple">10.3897/mycokeys.103.107935.figure4</object-id><object-id xmlns:xlink="http://www.w3.org/1999/xlink" content-type="arpha" xlink:type="simple">E139F7C6-BDD4-5887-B010-8880008B4DC6</object-id><label>Figure 4.</label><caption><p>Microscopic features of <italic><tp:taxon-name><tp:taxon-name-part taxon-name-part-type="genus" reg="Rostrupomyces">Rostrupomyces</tp:taxon-name-part><tp:taxon-name-part taxon-name-part-type="species" reg="sisongkhramensis">sisongkhramensis</tp:taxon-name-part></tp:taxon-name></italic><bold>A</bold> basidiospores <bold>B</bold> basidia <bold>C</bold> cheilocystidia <bold>D</bold> pleurocystidia <bold>E</bold> pileipellis <bold>F</bold> stipitipellis showing a cluster of narrowly clavate to clavate cells which slightly scattered on the stipe surface. Scale bars: 10 µm (<bold>A–D</bold>); 25 µm (<bold>D–E</bold>); 50 µm (<bold>E–F</bold>). All line drawings were made from SV0155.</p></caption><graphic xmlns:xlink="http://www.w3.org/1999/xlink" xlink:href="mycokeys-103-129-g004.jpg" position="float" orientation="portrait" xlink:type="simple" id="oo_1011681.jpg"><uri content-type="original_file" xlink:type="simple">https://binary.pensoft.net/fig/1011681</uri></graphic></fig><p>Phylogenetically, <italic><tp:taxon-name><tp:taxon-name-part taxon-name-part-type="genus" reg="Rostrupomyces">R.</tp:taxon-name-part><tp:taxon-name-part taxon-name-part-type="species" reg="sisongkhramensis">sisongkhramensis</tp:taxon-name-part></tp:taxon-name></italic> is closely related to <italic><tp:taxon-name><tp:taxon-name-part taxon-name-part-type="genus" reg="Rubinosporus">Rubinosporus</tp:taxon-name-part><tp:taxon-name-part taxon-name-part-type="species" reg="auriporus">auriporus</tp:taxon-name-part></tp:taxon-name></italic> Vadthanarat, Raspé &amp; Lumyong, the only known species in the genus, which was described from the same region as <italic><tp:taxon-name><tp:taxon-name-part taxon-name-part-type="genus" reg="Rostrupomyces">Rostrupomyces</tp:taxon-name-part></tp:taxon-name></italic> (northern Thailand). However, it can be differentiated from <italic><tp:taxon-name><tp:taxon-name-part taxon-name-part-type="genus" reg="Rostrupomyces">R.</tp:taxon-name-part><tp:taxon-name-part taxon-name-part-type="species" reg="sisongkhramensis">sisongkhramensis</tp:taxon-name-part></tp:taxon-name></italic> by having grayish red to pastel red to reddish brown pileus; even stipe surface with scattered bright yellow to yellowish white to orange to light brown minute squamules; shorter tubes especially when young; golden yellow hymenophore; and the striking dark ruby spore print (<xref ref-type="bibr" rid="B68">Vadthanarat et al. 2022</xref>).</p><fig id="F5" position="float" orientation="portrait"><object-id xmlns:xlink="http://www.w3.org/1999/xlink" content-type="doi" xlink:type="simple">10.3897/mycokeys.103.107935.figure5</object-id><object-id xmlns:xlink="http://www.w3.org/1999/xlink" content-type="arpha" xlink:type="simple">D18F73AC-D7A1-5D73-B6DD-A864504E16E9</object-id><label>Figure 5.</label><caption><p>Scanning electron micrographs of basidiospores <bold>A–B</bold><italic><tp:taxon-name><tp:taxon-name-part taxon-name-part-type="genus" reg="Rostrupomyces">Rostrupomyces</tp:taxon-name-part><tp:taxon-name-part taxon-name-part-type="species" reg="sisongkhramensis">sisongkhramensis</tp:taxon-name-part></tp:taxon-name></italic> (SV0155) <bold>C–D</bold><italic><tp:taxon-name><tp:taxon-name-part taxon-name-part-type="genus" reg="Hemileccinum">Hemileccinum</tp:taxon-name-part><tp:taxon-name-part taxon-name-part-type="species" reg="inferius">inferius</tp:taxon-name-part></tp:taxon-name></italic> (SV0282).</p></caption><graphic xmlns:xlink="http://www.w3.org/1999/xlink" xlink:href="mycokeys-103-129-g005.jpg" position="float" orientation="portrait" xlink:type="simple" id="oo_1011682.jpg"><uri content-type="original_file" xlink:type="simple">https://binary.pensoft.net/fig/1011682</uri></graphic></fig></tp:treatment-sec><ref-list><ref id="B62"><mixed-citation xmlns:xlink="http://www.w3.org/1999/xlink" xlink:type="simple"><person-group><name name-style="western"><surname>Tan</surname><given-names>YP</given-names></name><name name-style="western"><surname>Bishop-Hurley</surname><given-names>SL</given-names></name><name name-style="western"><surname>Shivas</surname><given-names>RG</given-names></name><name name-style="western"><surname>Cowan</surname><given-names>DA</given-names></name><name name-style="western"><surname>Maggs-Kölling</surname><given-names>G</given-names></name><name name-style="western"><surname>Maharachchikumbura</surname><given-names>SSN</given-names></name><etal/></person-group> (<year>2022</year>) <article-title>Fungal planet description sheets: 1436–1477.</article-title><source>Persoonia</source><volume>49</volume>: <fpage>261</fpage>–<lpage>350</lpage>. <ext-link xlink:href="10.3767/persoonia.2022.49.08" ext-link-type="doi" xlink:type="simple">https://doi.org/10.3767/persoonia.2022.49.08</ext-link></mixed-citation></ref><ref id="B41"><mixed-citation xmlns:xlink="http://www.w3.org/1999/xlink" xlink:type="simple"><person-group><name name-style="western"><surname>Liu</surname><given-names>SL</given-names></name><name name-style="western"><surname>Wang</surname><given-names>XW</given-names></name><name name-style="western"><surname>Li</surname><given-names>GJ</given-names></name><name name-style="western"><surname>Deng</surname><given-names>CY</given-names></name><name name-style="western"><surname>Rossi</surname><given-names>W</given-names></name><name name-style="western"><surname>Leonardi</surname><given-names>M</given-names></name><name name-style="western"><surname>Liimatainen</surname><given-names>K</given-names></name><name name-style="western"><surname>Kekki</surname><given-names>T</given-names></name><name name-style="western"><surname>Niskanen</surname><given-names>T</given-names></name><name name-style="western"><surname>Smith</surname><given-names>ME</given-names></name><name name-style="western"><surname>Ammirati</surname><given-names>J</given-names></name><name name-style="western"><surname>Bojantchev</surname><given-names>D</given-names></name><name name-style="western"><surname>Abdel-Wahab</surname><given-names>MA</given-names></name><name name-style="western"><surname>Zhang</surname><given-names>M</given-names></name><name name-style="western"><surname>Tian</surname><given-names>E</given-names></name><name name-style="western"><surname>Lu</surname><given-names>Y-Z</given-names></name><name name-style="western"><surname>Zhang</surname><given-names>J-Y</given-names></name><name name-style="western"><surname>Ma</surname><given-names>J</given-names></name><name name-style="western"><surname>Dutta</surname><given-names>AK</given-names></name><name name-style="western"><surname>Acharya</surname><given-names>K</given-names></name><name name-style="western"><surname>Du</surname><given-names>T-Y</given-names></name><name name-style="western"><surname>Xu</surname><given-names>J</given-names></name><name name-style="western"><surname>Kim</surname><given-names>JS</given-names></name><name name-style="western"><surname>Lim</surname><given-names>YW</given-names></name><name name-style="western"><surname>Gerlach</surname><given-names>A</given-names></name><name name-style="western"><surname>Zeng</surname><given-names>N-K</given-names></name><name name-style="western"><surname>Han</surname><given-names>Y-X</given-names></name><name name-style="western"><surname>Razaghi</surname><given-names>P</given-names></name><name name-style="western"><surname>Raza</surname><given-names>M</given-names></name><name name-style="western"><surname>Cai</surname><given-names>L</given-names></name><name name-style="western"><surname>Calabon</surname><given-names>MS</given-names></name><name name-style="western"><surname>Jones</surname><given-names>EBG</given-names></name><name name-style="western"><surname>Saha</surname><given-names>R</given-names></name><name name-style="western"><surname>Kumar</surname><given-names>TKA</given-names></name><name name-style="western"><surname>Krishnapriya</surname><given-names>K</given-names></name><name name-style="western"><surname>Thomas</surname><given-names>A</given-names></name><name name-style="western"><surname>Kaliyaperumal</surname><given-names>M</given-names></name><name name-style="western"><surname>Kezo</surname><given-names>K</given-names></name><name name-style="western"><surname>Gunaseelan</surname><given-names>S</given-names></name><name name-style="western"><surname>Singh</surname><given-names>SK</given-names></name><name name-style="western"><surname>Singh</surname><given-names>PN</given-names></name><name name-style="western"><surname>Lagashetti</surname><given-names>AC</given-names></name><name name-style="western"><surname>Pawar</surname><given-names>KS</given-names></name><name name-style="western"><surname>Jiang</surname><given-names>S</given-names></name><name name-style="western"><surname>Zhang</surname><given-names>C</given-names></name><name name-style="western"><surname>Zhang</surname><given-names>H</given-names></name><name name-style="western"><surname>Qing</surname><given-names>Y</given-names></name><name name-style="western"><surname>Bau</surname><given-names>T</given-names></name><name name-style="western"><surname>Peng</surname><given-names>X-C</given-names></name><name name-style="western"><surname>Wen</surname><given-names>T-C</given-names></name><name name-style="western"><surname>Ramirez</surname><given-names>NA</given-names></name><name name-style="western"><surname>Niveiro</surname><given-names>N</given-names></name><name name-style="western"><surname>Li</surname><given-names>M-X</given-names></name><name name-style="western"><surname>Yang</surname><given-names>ZL</given-names></name><name name-style="western"><surname>Wu</surname><given-names>G</given-names></name><name name-style="western"><surname>Tarafder</surname><given-names>E</given-names></name><name name-style="western"><surname>Tennakoon</surname><given-names>DS</given-names></name><name name-style="western"><surname>Kuo</surname><given-names>C-H</given-names></name><name name-style="western"><surname>da Silva</surname><given-names>TM</given-names></name><name name-style="western"><surname>Souza-Motta</surname><given-names>CM</given-names></name><name name-style="western"><surname>Bezerra</surname><given-names>JDP</given-names></name><name name-style="western"><surname>He</surname><given-names>G</given-names></name><name name-style="western"><surname>Ji</surname><given-names>X-H</given-names></name><name name-style="western"><surname>Suwannarach</surname><given-names>N</given-names></name><name name-style="western"><surname>Kumla</surname><given-names>J</given-names></name><name name-style="western"><surname>Lumyong</surname><given-names>S</given-names></name><name name-style="western"><surname>Wannathes</surname><given-names>N</given-names></name><name name-style="western"><surname>Rana</surname><given-names>S</given-names></name><name name-style="western"><surname>Hyde</surname><given-names>KD</given-names></name><name name-style="western"><surname>Zhou</surname><given-names>L-W</given-names></name></person-group> (<year>2024</year>) <article-title>Fungal diversity notes 1717–1817: Taxonomic and phylogenetic contributions on genera and species of fungal taxa.</article-title><source>Fungal Diversity</source><volume>124</volume>(<issue>1</issue>): <fpage>1</fpage>–<lpage>216</lpage>. <ext-link xlink:href="10.1007/s13225-023-00529-0" ext-link-type="doi" xlink:type="simple">https://doi.org/10.1007/s13225-023-00529-0</ext-link></mixed-citation></ref><ref id="B12"><mixed-citation xmlns:xlink="http://www.w3.org/1999/xlink" xlink:type="simple"><person-group><name name-style="western"><surname>den Bakker</surname><given-names>HC</given-names></name><name name-style="western"><surname>Noordeloos</surname><given-names>ME</given-names></name></person-group> (<year>2005</year>) <article-title>A revision of European species of <italic><tp:taxon-name><tp:taxon-name-part taxon-name-part-type="genus">Leccinum</tp:taxon-name-part></tp:taxon-name></italic> Gray and notes on extralimital species.</article-title><source>Persoonia</source><volume>18</volume>: <fpage>511</fpage>–<lpage>587</lpage>.</mixed-citation></ref><ref id="B68"><mixed-citation xmlns:xlink="http://www.w3.org/1999/xlink" xlink:type="simple"><person-group><name name-style="western"><surname>Vadthanarat</surname><given-names>S</given-names></name><name name-style="western"><surname>Raspé</surname><given-names>O</given-names></name><name name-style="western"><surname>Lumyong</surname><given-names>S</given-names></name></person-group> (<year>2022</year>) <article-title><italic><tp:taxon-name><tp:taxon-name-part taxon-name-part-type="genus">Rubinosporus</tp:taxon-name-part><tp:taxon-name-part taxon-name-part-type="species">auriporus</tp:taxon-name-part></tp:taxon-name></italic> gen. et sp. nov. (<tp:taxon-name><tp:taxon-name-part taxon-name-part-type="family">Boletaceae</tp:taxon-name-part></tp:taxon-name>: <tp:taxon-name><tp:taxon-name-part taxon-name-part-type="genus">Xerocomoideae</tp:taxon-name-part></tp:taxon-name>) from tropical forests of Thailand, producing unusual dark ruby spore deposits.</article-title><source>Journal of <tp:taxon-name><tp:taxon-name-part taxon-name-part-type="kingdom">Fungi</tp:taxon-name-part></tp:taxon-name></source><volume>8</volume>(<issue>3</issue>): <fpage>278</fpage>. <ext-link xlink:href="10.3390/jof8030278" ext-link-type="doi" xlink:type="simple">https://doi.org/10.3390/jof8030278</ext-link></mixed-citation></ref></ref-list></tp:taxon-treatment>
