# Supplementary material for: ﻿Rostrupomyces, a new genus to accommodate Xerocomussisongkhramensis, and a new Hemileccinum species (Xerocomoideae, Boletaceae) from Thailand
Source: MycoKeys. 2024 Mar 28;103:129–65. doi: 10.3897/mycokeys.103.107935 (PMC10995610; doi:10.3897/mycokeys.103.107935)
Supplement: XML Treatment for Hemileccinum inferius [file mycokeys.103.107935-treatment3.xml]

<!DOCTYPE tp:taxon-treatment
  PUBLIC "-//TaxonX//DTD Taxonomic Treatment Publishing DTD v0 20100105//EN" "tax-treatment-NSO.dtd">
<tp:taxon-treatment xmlns:tp="http://www.plazi.org/taxpub"><tp:treatment-meta><kwd-group><label>Taxon classification</label><kwd>
                <named-content content-type="kingdom">Fungi</named-content>
              </kwd><kwd>
                <named-content content-type="order">Boletales</named-content>
              </kwd><kwd>
                <named-content content-type="family">Boletaceae</named-content>
              </kwd></kwd-group><mixed-citation publication-type="journal"><person-group><name><surname>Vadthanarat</surname><given-names>Santhiti</given-names></name><name><surname>Raghoonundon</surname><given-names>Bhavesh</given-names></name><name><surname>Lumyong</surname><given-names>Saisamorn</given-names></name><name><surname>Raspé</surname><given-names>Olivier</given-names></name></person-group><article-title>﻿<italic><tp:taxon-name><tp:taxon-name-part taxon-name-part-type="genus" reg="Rostrupomyces">Rostrupomyces</tp:taxon-name-part></tp:taxon-name></italic>, a new genus to accommodate <italic><tp:taxon-name><tp:taxon-name-part taxon-name-part-type="genus" reg="Xerocomus">Xerocomus</tp:taxon-name-part><tp:taxon-name-part taxon-name-part-type="species" reg="sisongkhramensis">sisongkhramensis</tp:taxon-name-part></tp:taxon-name></italic>, and a new <italic><tp:taxon-name><tp:taxon-name-part taxon-name-part-type="genus" reg="Hemileccinum">Hemileccinum</tp:taxon-name-part></tp:taxon-name></italic> species (<tp:taxon-name><tp:taxon-name-part taxon-name-part-type="genus" reg="Xerocomoideae">Xerocomoideae</tp:taxon-name-part></tp:taxon-name>, <tp:taxon-name><tp:taxon-name-part taxon-name-part-type="family">Boletaceae</tp:taxon-name-part></tp:taxon-name>) from Thailand</article-title><source>MycoKeys</source><day>28</day><month>03</month><year>2024</year><volume>103</volume><fpage>129</fpage><lpage>165</lpage><pub-id pub-id-type="doi">10.3897/mycokeys.103.107935</pub-id></mixed-citation></tp:treatment-meta><tp:nomenclature><label>﻿</label><tp:taxon-name>
              <object-id xmlns:xlink="http://www.w3.org/1999/xlink" content-type="arpha" xlink:type="simple">FBB11244-EB67-5416-B51F-61EC4CBB7DE4</object-id>
              <tp:taxon-name-part taxon-name-part-type="genus" reg="Hemileccinum">Hemileccinum</tp:taxon-name-part>
              <tp:taxon-name-part taxon-name-part-type="species" reg="inferius">inferius</tp:taxon-name-part>
              <object-id xmlns:xlink="http://www.w3.org/1999/xlink" content-type="mycobank" xlink:type="simple">849063</object-id>
            </tp:taxon-name><tp:taxon-authority>Vadthanarat, Raghoonundon &amp; Raspé</tp:taxon-authority><tp:taxon-status xmlns:xlink="http://www.w3.org/1999/xlink" xlink:type="simple">sp. nov.</tp:taxon-status><xref ref-type="fig" rid="F6">Figs 6</xref><xref ref-type="fig" rid="F7">, 7</xref></tp:nomenclature><tp:treatment-sec sec-type="etymology" id="SECID0E2LEM"><title>Etymology.</title><p>“<tp:taxon-name><tp:taxon-name-part taxon-name-part-type="genus" reg="Hemileccinum"/><tp:taxon-name-part taxon-name-part-type="species" reg="inferius">inferius</tp:taxon-name-part></tp:taxon-name>” refers to the only lower part of the stipe ornamented with reticulum</p></tp:treatment-sec><tp:treatment-sec sec-type="Holotype" id="SECID0EKMEM"><title>Holotype.</title><p>Thailand, Chiang Mai Province, Muang District, Doi Suthep-Pui National Park, <named-content xmlns:xlink="http://www.w3.org/1999/xlink" content-type="dwc:verbatimCoordinates" xlink:type="simple"><named-content content-type="geo-json" specific-use="{&#34;type&#34;:&#34;Point&#34;,&#34;coordinates&#34;:[98.905889,18.798000]}" id="NCID0ETMEM" xlink:type="simple">18°47'52.8"N, 98°54'21.2"E</named-content></named-content>, elev. 1,170 m, 1 July 2016, <italic>Santhiti Vadthanarat</italic>, SV0282 (holotype: CMUB, isotype: BKF, MFUB). ITS sequence accession number <ext-link xmlns:xlink="http://www.w3.org/1999/xlink" ext-link-type="gen" xlink:href="PP354892" xlink:type="simple">PP354892</ext-link>.</p></tp:treatment-sec><tp:treatment-sec sec-type="diagnosis" id="SECID0E6MEM"><title>Diagnosis.</title><p><italic><tp:taxon-name><tp:taxon-name-part taxon-name-part-type="genus" reg="Hemileccinum">Hemileccinum</tp:taxon-name-part><tp:taxon-name-part taxon-name-part-type="species" reg="inferius">inferius</tp:taxon-name-part></tp:taxon-name></italic> can be differentiated from resembling <italic><tp:taxon-name><tp:taxon-name-part taxon-name-part-type="genus" reg="Hemileccinum">Hemileccinum</tp:taxon-name-part></tp:taxon-name></italic> species by a grayish red to reddish brown to dark brown, plane to sub-depressed, subrugulose to pitted pileus; and yellow to yellowish white, cylindrical with subbulbous stipe, with surface even on the upper half and subscabrous to delicately reticulate on the lower half, as well as smooth basidiospores even when observed under SEM.</p></tp:treatment-sec><tp:treatment-sec sec-type="description" id="SECID0EXNEM"><title>Description.</title><p><bold><italic>Basidiomata</italic></bold> medium-sized. <bold><italic>Pileus</italic></bold> 66–68 mm in diameter, plane to sub-depressed at the centre; <bold><italic>margin</italic></bold> deflexed in age, elastic, slightly exceeding (up to 1 mm); <bold><italic>surface</italic></bold> subrugulose to pitted especially near the margin, dull, moist to slippery when wet, tomentose, grayish red (8B/C3–4) to reddish brown (8D/E4–6) to dark brown to reddish brown (7–8F4–6), unchanging when bruised; <bold><italic>context</italic></bold> 8–10 mm thick haft-way to the margin, firm to soft, pale yellow (1A3), slightly brown (7E5) near the pileus surface, light yellow (1A4) above the hymenium in age, unchanging when cut. <bold><italic>Stipe</italic></bold> 65–76 × 14–18 mm, central, terete, cylindrical with subbulbous base; <bold><italic>surface</italic></bold> even on the upper half then subscabrous to delicately reticulate on the lower half, dull, dry to moist, light yellow (2A4–6) to yellowish white to pale yellow (2A2–3) at the base, occasionally with reddish brown to dark brown spots (8D5–8, 8F7) at places, minutely covered with pale yellow to light brown to dark brown (2A3–4 to 7D/E4, 7F8) squamules on the upper half, slightly fibrillose following a reticulate pattern at the middle of the stipe getting less so to the base, unchanging when bruised; <bold><italic>basal mycelium</italic></bold> white (1A1); <bold><italic>context</italic></bold> solid, firm, pale yellow (2A3–5) especially in the above half near the stipe surface becoming yellowish white (2A2) to off-white at the base, unchanging when cut. <bold><italic>Hymenophore</italic></bold> tubulate, slightly depressed around the stipe, with slightly decurrent tooth, subventricose. <bold><italic>Tubes</italic></bold> 7–8 mm long half-way to the margin, yellow to grayish yellow (2A7 to 2B7) near the pileus context then olive (2E5) near the pores, separable from the pileus context, unchanging when bruised. <bold><italic>Pores</italic></bold> 0.3–0.8(1.2) mm wide at mid-radius, subangular to angular, even, grayish yellow (2B5), unchanging when touched, irregularly arranged; topography subregular. <bold><italic>Odour</italic></bold> mild fungoid. <bold><italic>Taste</italic></bold> mild. <bold><italic>Spore print</italic></bold> olive brown (4E7).</p><p><bold><italic>Macrochemical reactions</italic></bold>: <abbrev xmlns:xlink="http://www.w3.org/1999/xlink" xlink:title="10% potassium hydroxide" id="ABBRID0ETPEM" xlink:type="simple">KOH</abbrev>, brownish orange on pileus and hymenophore, pale orange on pileus context and stipe surface, and stipe context; NH<sub>4</sub>OH, brownish orange with purple aura on pileus, yellowish to brownish orange with purple aura on stipe surface, yellowish to greenish or slightly blue on pileus context and stipe context.</p><fig id="F6" position="float" orientation="portrait"><object-id xmlns:xlink="http://www.w3.org/1999/xlink" content-type="doi" xlink:type="simple">10.3897/mycokeys.103.107935.figure6</object-id><object-id xmlns:xlink="http://www.w3.org/1999/xlink" content-type="arpha" xlink:type="simple">CC63E3B8-AC90-5CAE-A5AB-FFEA606174DE</object-id><label>Figure 6.</label><caption><p>Fresh basidioma of <italic><tp:taxon-name><tp:taxon-name-part taxon-name-part-type="genus" reg="Hemileccinum">Hemileccinum</tp:taxon-name-part><tp:taxon-name-part taxon-name-part-type="species" reg="inferius">inferius</tp:taxon-name-part></tp:taxon-name></italic><bold>A, B</bold> SV0282 (holotype). Scale bars: 1 cm (<bold>A, B</bold>).</p></caption><graphic xmlns:xlink="http://www.w3.org/1999/xlink" xlink:href="mycokeys-103-129-g006.jpg" position="float" orientation="portrait" xlink:type="simple" id="oo_1011683.jpg"><uri content-type="original_file" xlink:type="simple">https://binary.pensoft.net/fig/1011683</uri></graphic></fig><p><bold><italic>Spores</italic></bold> [118/2/2] (10.5–)11.4–12.9–14.6(–15.3) × (3.8–)4.2–4.8–5.6(–6.1) µm <italic>Q</italic> = (2.06–)2.4–2.68–3.05(–3.32). From the type (10.8–)11.5–12.7–14.2(–14.5) × (4.1–)4.3–4.8–5.5(–6.1) µm, <italic>Q</italic> = (2.06–)2.33–2.66–3.06(–3.1), <italic>N</italic> = 68, narrowly ellipsoid to subcylindrical with a slight suprahilar depression, thin-walled, smooth under light microscope and SEM (Fig. <xref ref-type="fig" rid="F5">5C–D</xref>), yellowish to brownish hyaline in water, yellowish hyaline in <abbrev xmlns:xlink="http://www.w3.org/1999/xlink" xlink:title="10% potassium hydroxide" id="ABBRID0EGREM" xlink:type="simple">KOH</abbrev>, inamyloid. <bold><italic>Basidia</italic></bold> 4-spored, (23–)24–27–31(–32) × (11–)11–12–14(–14) µm, clavate without basal clamp connection, hyaline to yellowish hyaline in <abbrev xmlns:xlink="http://www.w3.org/1999/xlink" xlink:title="10% potassium hydroxide" id="ABBRID0ENREM" xlink:type="simple">KOH</abbrev>; sterigmata up to 4 µm long. <bold><italic>Cheilocystidia</italic></bold> (30–)34–54–72(–72) × (7–)8–10–14(–14) µm, narrowly fusiform with elongated obtuse apex, frequent, thin-walled, hyaline to yellowish hyaline in <abbrev xmlns:xlink="http://www.w3.org/1999/xlink" xlink:title="10% potassium hydroxide" id="ABBRID0EUREM" xlink:type="simple">KOH</abbrev>. <bold><italic>Pleurocystidia</italic></bold> (34–)34–51–69(–70) × (10–)10–11–13(–13) µm, frequent near the pores, narrowly fusiform with elongated obtuse apex, thin-walled, hyaline to yellowish hyaline in <abbrev xmlns:xlink="http://www.w3.org/1999/xlink" xlink:title="10% potassium hydroxide" id="ABBRID0E2REM" xlink:type="simple">KOH</abbrev>. <bold><italic>Hymenophoral trama</italic></bold> slightly divergent, 62–150 µm wide composed of cylindrical, 4–12 µm wide hyphae, with subregular mediostratum 30–100 µm wide, hyaline in <abbrev xmlns:xlink="http://www.w3.org/1999/xlink" xlink:title="10% potassium hydroxide" id="ABBRID0ECSEM" xlink:type="simple">KOH</abbrev>. <bold><italic>Pileipellis</italic></bold> a hyphoepithelium, 80–112 μm thick, the pileipellis composed of ellipsoid to broadly ellipsoid or cylindrical, thin-walled, more or less vertically arranged, occasionally branching or anastomosing, with metablematic, elongated-cylindrical hyphae (2–4 µm wide hyphae), branching or anastomosing at places, hyaline to yellowish hyaline in <abbrev xmlns:xlink="http://www.w3.org/1999/xlink" xlink:title="10% potassium hydroxide" id="ABBRID0EJSEM" xlink:type="simple">KOH</abbrev>; terminal cells of 2 types: 1) ellipsoid to broadly ellipsoid, 8–15 × 12–20 µm; and 2) clavate to broadly clavate with obtuse apex, 10–20 × 4–7 µm. <bold><italic>Pileus context</italic></bold> made of moderately interwoven, ellipsoid to broadly ellipsoid, thin-walled hyphae, 10–23 µm wide, hyaline in <abbrev xmlns:xlink="http://www.w3.org/1999/xlink" xlink:title="10% potassium hydroxide" id="ABBRID0EQSEM" xlink:type="simple">KOH</abbrev>. <bold><italic>Stipitipellis</italic></bold> arranged parallel to the surface of the stipe (40–50 µm thick), composed of moderately interwoven, cylindrical, thin-walled, 2.5–4 µm wide hyphae, anastomosing at places, moderately scattered with groups of rising cells to clusters (50–60 µm high) of thin-walled clavate to broadly clavate cells (20–30 × 10–15 µm), hyaline to yellowish hyaline in <abbrev xmlns:xlink="http://www.w3.org/1999/xlink" xlink:title="10% potassium hydroxide" id="ABBRID0EXSEM" xlink:type="simple">KOH</abbrev>. <bold><italic>Caulocystidia</italic></bold> not seen. <bold><italic>Stipe context</italic></bold> composed of parallel, 8–22 µm wide hyphae, hyaline in <abbrev xmlns:xlink="http://www.w3.org/1999/xlink" xlink:title="10% potassium hydroxide" id="ABBRID0EBTEM" xlink:type="simple">KOH</abbrev>. <bold><italic>Clamp connections</italic></bold> not seen in any tissue.</p><fig id="F7" position="float" orientation="portrait"><object-id xmlns:xlink="http://www.w3.org/1999/xlink" content-type="doi" xlink:type="simple">10.3897/mycokeys.103.107935.figure7</object-id><object-id xmlns:xlink="http://www.w3.org/1999/xlink" content-type="arpha" xlink:type="simple">F4F63038-6B14-55D1-9FC9-A77B0C5CDDD4</object-id><label>Figure 7.</label><caption><p>Microscopic features of <italic><tp:taxon-name><tp:taxon-name-part taxon-name-part-type="genus" reg="Hemileccinum">Hemileccinum</tp:taxon-name-part><tp:taxon-name-part taxon-name-part-type="species" reg="inferius">inferius</tp:taxon-name-part></tp:taxon-name></italic><bold>A</bold> basidiospores <bold>B</bold> basidia <bold>C</bold> cheilocystidia <bold>D</bold> pleurocystidia <bold>E</bold> pileipellis <bold>F</bold> stipitipellis showing a cluster of clavate to boardy clavate like cells which moderately scattered on the stipitipellis. Scale bars: 10 µm (<bold>A–D</bold>); 25 µm (<bold>D–E</bold>); 50 µm (<bold>E–F</bold>). All drawings were made from holotype type (SV0282).</p></caption><graphic xmlns:xlink="http://www.w3.org/1999/xlink" xlink:href="mycokeys-103-129-g007.jpg" position="float" orientation="portrait" xlink:type="simple" id="oo_1011684.jpg"><uri content-type="original_file" xlink:type="simple">https://binary.pensoft.net/fig/1011684</uri></graphic></fig></tp:treatment-sec><tp:treatment-sec sec-type="habitat" id="SECID0ESUEM"><title>Habitat and distribution.</title><p>Solitary, on loamy soil in hill evergreen forest dominated by <tp:taxon-name><tp:taxon-name-part taxon-name-part-type="family">Fagaceae</tp:taxon-name-part></tp:taxon-name> scattered with a few <italic><tp:taxon-name><tp:taxon-name-part taxon-name-part-type="genus" reg="Dipterocarpus">Dipterocarpus</tp:taxon-name-part><tp:taxon-name-part taxon-name-part-type="species" reg="obtusifolius">obtusifolius</tp:taxon-name-part></tp:taxon-name></italic>, at 985–1,170 m elevation. Currently known from Chiang Mai Province, northern Thailand.</p></tp:treatment-sec><tp:treatment-sec sec-type="material" id="SECID0EIVEM"><title>Additional specimens examined.</title><p>Thailand, Chiang Mai Province, Mae Taeng District, <named-content xmlns:xlink="http://www.w3.org/1999/xlink" content-type="dwc:verbatimCoordinates" xlink:type="simple"><named-content content-type="geo-json" specific-use="{&#34;type&#34;:&#34;Point&#34;,&#34;coordinates&#34;:[98.739722,19.116389]}" id="NCID0ERVEM" xlink:type="simple">19°06'59"N, 98°44'23"E</named-content></named-content>, elev. 985 m, 6 June 2021, <italic>Bhavesh Raghoonundon</italic>, BR0260 (MFLU).</p></tp:treatment-sec><tp:treatment-sec sec-type="notes" id="SECID0EYVEM"><title>Notes.</title><p><italic><tp:taxon-name><tp:taxon-name-part taxon-name-part-type="genus" reg="Hemileccinum">Hemileccinum</tp:taxon-name-part><tp:taxon-name-part taxon-name-part-type="species" reg="inferius">inferius</tp:taxon-name-part></tp:taxon-name></italic> is described based on collections from Thailand. The comparison of the new species with the seven known Asian species follows. <italic><tp:taxon-name><tp:taxon-name-part taxon-name-part-type="genus" reg="Hemileccinum">Hemileccinum</tp:taxon-name-part><tp:taxon-name-part taxon-name-part-type="species" reg="albidum">albidum</tp:taxon-name-part></tp:taxon-name></italic> differs from <italic><tp:taxon-name><tp:taxon-name-part taxon-name-part-type="genus" reg="Hemileccinum">H.</tp:taxon-name-part><tp:taxon-name-part taxon-name-part-type="species" reg="inferius">inferius</tp:taxon-name-part></tp:taxon-name></italic> by gray-brown to chrome yellow to ochraceous or golden brown pileus; longer and slender stipe (up to 160 mm); shorter basidiospores (10–12.5 × 4.0–5.5 µm); occurrence at higher elevations (1,968–2,490 m; <xref ref-type="bibr" rid="B40">Li et al. 2021</xref>). <italic><tp:taxon-name><tp:taxon-name-part taxon-name-part-type="genus" reg="Hemileccinum">Hemileccinum</tp:taxon-name-part><tp:taxon-name-part taxon-name-part-type="species" reg="brevisporum">brevisporum</tp:taxon-name-part></tp:taxon-name></italic> is similar in pileus color but has shorter basidiospores (9–11 × 4–5 μm); and it occurs under <tp:taxon-name><tp:taxon-name-part taxon-name-part-type="family">Fagaceae</tp:taxon-name-part></tp:taxon-name> and <tp:taxon-name><tp:taxon-name-part taxon-name-part-type="family">Pinaceae</tp:taxon-name-part></tp:taxon-name>, at higher elevations (1,700–2,120 m); <xref ref-type="bibr" rid="B40">Li et al. 2021</xref>). <italic><tp:taxon-name><tp:taxon-name-part taxon-name-part-type="genus" reg="Hemileccinum">Hemileccinum</tp:taxon-name-part><tp:taxon-name-part taxon-name-part-type="species" reg="duriusculum">duriusculum</tp:taxon-name-part></tp:taxon-name></italic> is macromorphologically quite similar, but differs by a strongly venose pileus surface, even when young, the absence of reticulum on the lower half of the stipe, as well as shorter cheilo- and pleurocystidia (<xref ref-type="bibr" rid="B41">Liu et al. 2024</xref>). <italic><tp:taxon-name><tp:taxon-name-part taxon-name-part-type="genus" reg="Hemileccinum">Hemileccinum</tp:taxon-name-part><tp:taxon-name-part taxon-name-part-type="species" reg="ferrugineipes">ferrugineipes</tp:taxon-name-part></tp:taxon-name></italic> has similar pileus surface and color but can be differentiated by the apparent pale red-brown color on the lower part of the stipe; and shorter basidiospores (11.0–12.5 × 4–5 μm; <xref ref-type="bibr" rid="B40">Li et al. 2021</xref>). <italic><tp:taxon-name><tp:taxon-name-part taxon-name-part-type="genus" reg="Hemileccinum">Hemileccinum</tp:taxon-name-part><tp:taxon-name-part taxon-name-part-type="species" reg="indecorum">indecorum</tp:taxon-name-part></tp:taxon-name></italic> is clearly different in having dark red to reddish brown basidiomata with mucilaginous surface densely covered with whitish to dirty white, small conical to subconical to irregularly shaped squamules; incurved margin; and yellowish hymenophore that slowly turns brownish to reddish brown when bruised (<xref ref-type="bibr" rid="B29">Horak 2011</xref>; <xref ref-type="bibr" rid="B76">Zeng et al. 2012</xref>). <italic><tp:taxon-name><tp:taxon-name-part taxon-name-part-type="genus" reg="Hemileccinum">Hemileccinum</tp:taxon-name-part><tp:taxon-name-part taxon-name-part-type="species" reg="parvum">parvum</tp:taxon-name-part></tp:taxon-name></italic> has smaller basidiomata (pileus 3.3–3.6 cm diam, stipe 60–97 × 4–9 mm); paler pileus (brownish to yellowish); pale yellow context that slowly turns pale blue when cut (<xref ref-type="bibr" rid="B40">Li et al. 2021</xref>). <italic><tp:taxon-name><tp:taxon-name-part taxon-name-part-type="genus" reg="Hemileccinum">Hemileccinum</tp:taxon-name-part><tp:taxon-name-part taxon-name-part-type="species" reg="rugosum">rugosum</tp:taxon-name-part></tp:taxon-name></italic> has paler pileus (light orange to reddish orange); very distinctly rugose to wrinkled pileus surface; and shorter basidiospores (9–13 × 4–5 µm; <xref ref-type="bibr" rid="B71">Wu et al. 2016</xref>).</p><p><italic><tp:taxon-name><tp:taxon-name-part taxon-name-part-type="genus" reg="Hemileccinum">Hemileccinum</tp:taxon-name-part><tp:taxon-name-part taxon-name-part-type="species" reg="inferius">inferius</tp:taxon-name-part></tp:taxon-name></italic> is also similar to an American species, <italic><tp:taxon-name><tp:taxon-name-part taxon-name-part-type="genus" reg="Hemileccinum">H.</tp:taxon-name-part><tp:taxon-name-part taxon-name-part-type="species" reg="floridanum">floridanum</tp:taxon-name-part></tp:taxon-name></italic>, which has reddish brown to chestnut brown wrinkled and uneven pileus, whitish to pale yellow stipe, white basal mycelium, yellow hymenophore, and smooth basidiospore under both light microscope and SEM. However, the latter species is different by white context that slowly turns yellow often from the margin toward the center, longer basidiospores (10–17 × 4.5–6 μm), likely forms association with oak in northern America (<xref ref-type="bibr" rid="B18">Farid et al. 2021</xref>).</p><p>Phylogenetically, <italic><tp:taxon-name><tp:taxon-name-part taxon-name-part-type="genus" reg="Hemileccinum">H.</tp:taxon-name-part><tp:taxon-name-part taxon-name-part-type="species" reg="inferius">inferius</tp:taxon-name-part></tp:taxon-name></italic> was most closely related to <italic><tp:taxon-name><tp:taxon-name-part taxon-name-part-type="genus" reg="Hemileccinum">H.</tp:taxon-name-part><tp:taxon-name-part taxon-name-part-type="species" reg="hortonii">hortonii</tp:taxon-name-part></tp:taxon-name></italic>, <italic><tp:taxon-name><tp:taxon-name-part taxon-name-part-type="genus" reg="Hemileccinum">H.</tp:taxon-name-part><tp:taxon-name-part taxon-name-part-type="species" reg="rugosum">rugosum</tp:taxon-name-part></tp:taxon-name></italic>, and an undescribed specimen (voucher HKAS 53421) from China. <italic><tp:taxon-name><tp:taxon-name-part taxon-name-part-type="genus" reg="Hemileccinum">Hemileccinum</tp:taxon-name-part><tp:taxon-name-part taxon-name-part-type="species" reg="hortonii">hortonii</tp:taxon-name-part></tp:taxon-name></italic>, an American species, can easily be distinguished by its conspicuously pitted pileus, smooth to lightly pruinose stipe that sometimes has delicate reticulation on the upper half, pores that occasionally turn blue on when touched, and slightly longer and narrower basidiospores (12–15 × 3.5–4.5; <xref ref-type="bibr" rid="B35">Kuo and Ortiz-Santana 2020</xref>; <xref ref-type="bibr" rid="B18">Farid et al. 2021</xref>). For morphological comparison with <italic><tp:taxon-name><tp:taxon-name-part taxon-name-part-type="genus" reg="Hemileccinum">H.</tp:taxon-name-part><tp:taxon-name-part taxon-name-part-type="species" reg="rugosum">rugosum</tp:taxon-name-part></tp:taxon-name></italic> see the above paragraph.</p></tp:treatment-sec><tp:treatment-sec><!--Section generated to contain objects referenced in tp:taxon-treatment.--><fig id="F5" position="float" orientation="portrait"><object-id xmlns:xlink="http://www.w3.org/1999/xlink" content-type="doi" xlink:type="simple">10.3897/mycokeys.103.107935.figure5</object-id><object-id xmlns:xlink="http://www.w3.org/1999/xlink" content-type="arpha" xlink:type="simple">D18F73AC-D7A1-5D73-B6DD-A864504E16E9</object-id><label>Figure 5.</label><caption><p>Scanning electron micrographs of basidiospores <bold>A–B</bold><italic><tp:taxon-name><tp:taxon-name-part taxon-name-part-type="genus" reg="Rostrupomyces">Rostrupomyces</tp:taxon-name-part><tp:taxon-name-part taxon-name-part-type="species" reg="sisongkhramensis">sisongkhramensis</tp:taxon-name-part></tp:taxon-name></italic> (SV0155) <bold>C–D</bold><italic><tp:taxon-name><tp:taxon-name-part taxon-name-part-type="genus" reg="Hemileccinum">Hemileccinum</tp:taxon-name-part><tp:taxon-name-part taxon-name-part-type="species" reg="inferius">inferius</tp:taxon-name-part></tp:taxon-name></italic> (SV0282).</p></caption><graphic xmlns:xlink="http://www.w3.org/1999/xlink" xlink:href="mycokeys-103-129-g005.jpg" position="float" orientation="portrait" xlink:type="simple" id="oo_1011682.jpg"><uri content-type="original_file" xlink:type="simple">https://binary.pensoft.net/fig/1011682</uri></graphic></fig></tp:treatment-sec><ref-list><ref id="B40"><mixed-citation xmlns:xlink="http://www.w3.org/1999/xlink" xlink:type="simple"><person-group><name name-style="western"><surname>Li</surname><given-names>MX</given-names></name><name name-style="western"><surname>Wu</surname><given-names>G</given-names></name><name name-style="western"><surname>Yang</surname><given-names>ZL</given-names></name></person-group> (<year>2021</year>) <article-title>Four new species of <italic><tp:taxon-name><tp:taxon-name-part taxon-name-part-type="genus">Hemileccinum</tp:taxon-name-part></tp:taxon-name></italic> (<tp:taxon-name><tp:taxon-name-part taxon-name-part-type="genus">Xerocomoideae</tp:taxon-name-part></tp:taxon-name>, <tp:taxon-name><tp:taxon-name-part taxon-name-part-type="family">Boletaceae</tp:taxon-name-part></tp:taxon-name>) from Southwestern China.</article-title><source>Journal of <tp:taxon-name><tp:taxon-name-part taxon-name-part-type="kingdom">Fungi</tp:taxon-name-part></tp:taxon-name></source><volume>7</volume>(<issue>10</issue>): <fpage>823</fpage>. <ext-link xlink:href="10.3390/jof7100823" ext-link-type="doi" xlink:type="simple">https://doi.org/10.3390/jof7100823</ext-link></mixed-citation></ref><ref id="B41"><mixed-citation xmlns:xlink="http://www.w3.org/1999/xlink" xlink:type="simple"><person-group><name name-style="western"><surname>Liu</surname><given-names>SL</given-names></name><name name-style="western"><surname>Wang</surname><given-names>XW</given-names></name><name name-style="western"><surname>Li</surname><given-names>GJ</given-names></name><name name-style="western"><surname>Deng</surname><given-names>CY</given-names></name><name name-style="western"><surname>Rossi</surname><given-names>W</given-names></name><name name-style="western"><surname>Leonardi</surname><given-names>M</given-names></name><name name-style="western"><surname>Liimatainen</surname><given-names>K</given-names></name><name name-style="western"><surname>Kekki</surname><given-names>T</given-names></name><name name-style="western"><surname>Niskanen</surname><given-names>T</given-names></name><name name-style="western"><surname>Smith</surname><given-names>ME</given-names></name><name name-style="western"><surname>Ammirati</surname><given-names>J</given-names></name><name name-style="western"><surname>Bojantchev</surname><given-names>D</given-names></name><name name-style="western"><surname>Abdel-Wahab</surname><given-names>MA</given-names></name><name name-style="western"><surname>Zhang</surname><given-names>M</given-names></name><name name-style="western"><surname>Tian</surname><given-names>E</given-names></name><name name-style="western"><surname>Lu</surname><given-names>Y-Z</given-names></name><name name-style="western"><surname>Zhang</surname><given-names>J-Y</given-names></name><name name-style="western"><surname>Ma</surname><given-names>J</given-names></name><name name-style="western"><surname>Dutta</surname><given-names>AK</given-names></name><name name-style="western"><surname>Acharya</surname><given-names>K</given-names></name><name name-style="western"><surname>Du</surname><given-names>T-Y</given-names></name><name name-style="western"><surname>Xu</surname><given-names>J</given-names></name><name name-style="western"><surname>Kim</surname><given-names>JS</given-names></name><name name-style="western"><surname>Lim</surname><given-names>YW</given-names></name><name name-style="western"><surname>Gerlach</surname><given-names>A</given-names></name><name name-style="western"><surname>Zeng</surname><given-names>N-K</given-names></name><name name-style="western"><surname>Han</surname><given-names>Y-X</given-names></name><name name-style="western"><surname>Razaghi</surname><given-names>P</given-names></name><name name-style="western"><surname>Raza</surname><given-names>M</given-names></name><name name-style="western"><surname>Cai</surname><given-names>L</given-names></name><name name-style="western"><surname>Calabon</surname><given-names>MS</given-names></name><name name-style="western"><surname>Jones</surname><given-names>EBG</given-names></name><name name-style="western"><surname>Saha</surname><given-names>R</given-names></name><name name-style="western"><surname>Kumar</surname><given-names>TKA</given-names></name><name name-style="western"><surname>Krishnapriya</surname><given-names>K</given-names></name><name name-style="western"><surname>Thomas</surname><given-names>A</given-names></name><name name-style="western"><surname>Kaliyaperumal</surname><given-names>M</given-names></name><name name-style="western"><surname>Kezo</surname><given-names>K</given-names></name><name name-style="western"><surname>Gunaseelan</surname><given-names>S</given-names></name><name name-style="western"><surname>Singh</surname><given-names>SK</given-names></name><name name-style="western"><surname>Singh</surname><given-names>PN</given-names></name><name name-style="western"><surname>Lagashetti</surname><given-names>AC</given-names></name><name name-style="western"><surname>Pawar</surname><given-names>KS</given-names></name><name name-style="western"><surname>Jiang</surname><given-names>S</given-names></name><name name-style="western"><surname>Zhang</surname><given-names>C</given-names></name><name name-style="western"><surname>Zhang</surname><given-names>H</given-names></name><name name-style="western"><surname>Qing</surname><given-names>Y</given-names></name><name name-style="western"><surname>Bau</surname><given-names>T</given-names></name><name name-style="western"><surname>Peng</surname><given-names>X-C</given-names></name><name name-style="western"><surname>Wen</surname><given-names>T-C</given-names></name><name name-style="western"><surname>Ramirez</surname><given-names>NA</given-names></name><name name-style="western"><surname>Niveiro</surname><given-names>N</given-names></name><name name-style="western"><surname>Li</surname><given-names>M-X</given-names></name><name name-style="western"><surname>Yang</surname><given-names>ZL</given-names></name><name name-style="western"><surname>Wu</surname><given-names>G</given-names></name><name name-style="western"><surname>Tarafder</surname><given-names>E</given-names></name><name name-style="western"><surname>Tennakoon</surname><given-names>DS</given-names></name><name name-style="western"><surname>Kuo</surname><given-names>C-H</given-names></name><name name-style="western"><surname>da Silva</surname><given-names>TM</given-names></name><name name-style="western"><surname>Souza-Motta</surname><given-names>CM</given-names></name><name name-style="western"><surname>Bezerra</surname><given-names>JDP</given-names></name><name name-style="western"><surname>He</surname><given-names>G</given-names></name><name name-style="western"><surname>Ji</surname><given-names>X-H</given-names></name><name name-style="western"><surname>Suwannarach</surname><given-names>N</given-names></name><name name-style="western"><surname>Kumla</surname><given-names>J</given-names></name><name name-style="western"><surname>Lumyong</surname><given-names>S</given-names></name><name name-style="western"><surname>Wannathes</surname><given-names>N</given-names></name><name name-style="western"><surname>Rana</surname><given-names>S</given-names></name><name name-style="western"><surname>Hyde</surname><given-names>KD</given-names></name><name name-style="western"><surname>Zhou</surname><given-names>L-W</given-names></name></person-group> (<year>2024</year>) <article-title>Fungal diversity notes 1717–1817: Taxonomic and phylogenetic contributions on genera and species of fungal taxa.</article-title><source>Fungal Diversity</source><volume>124</volume>(<issue>1</issue>): <fpage>1</fpage>–<lpage>216</lpage>. <ext-link xlink:href="10.1007/s13225-023-00529-0" ext-link-type="doi" xlink:type="simple">https://doi.org/10.1007/s13225-023-00529-0</ext-link></mixed-citation></ref><ref id="B29"><mixed-citation xmlns:xlink="http://www.w3.org/1999/xlink" xlink:type="simple"><person-group><name name-style="western"><surname>Horak</surname><given-names>E</given-names></name></person-group> (<year>2011</year>) <source>Revision of Malaysian species of <tp:taxon-name><tp:taxon-name-part taxon-name-part-type="order">Boletales</tp:taxon-name-part></tp:taxon-name> s.l. (<tp:taxon-name><tp:taxon-name-part taxon-name-part-type="phylum">Basidiomycota</tp:taxon-name-part></tp:taxon-name>) described by Corner EJH (1972, 1974).</source><publisher-name>Forest Research Institute and Ministry of Natural Resources and Environment</publisher-name>, <publisher-loc>Malaysia</publisher-loc>, <size units="page">283 pp</size>.</mixed-citation></ref><ref id="B76"><mixed-citation xmlns:xlink="http://www.w3.org/1999/xlink" xlink:type="simple"><person-group><name name-style="western"><surname>Zeng</surname><given-names>NK</given-names></name><name name-style="western"><surname>Cai</surname><given-names>Q</given-names></name><name name-style="western"><surname>Yang</surname><given-names>ZL</given-names></name></person-group> (<year>2012</year>) <italic><tp:taxon-name><tp:taxon-name-part taxon-name-part-type="genus">Corneroboletus</tp:taxon-name-part></tp:taxon-name></italic>, a new genus to accommodate the southeastern Asian <italic><tp:taxon-name><tp:taxon-name-part taxon-name-part-type="genus">Boletus</tp:taxon-name-part><tp:taxon-name-part taxon-name-part-type="species">indecorus.</tp:taxon-name-part></tp:taxon-name></italic> Mycologia 104(6): 1420–1432. <ext-link xlink:href="10.3852/11-326" ext-link-type="doi" xlink:type="simple">https://doi.org/10.3852/11-326</ext-link></mixed-citation></ref><ref id="B71"><mixed-citation xmlns:xlink="http://www.w3.org/1999/xlink" xlink:type="simple"><person-group><name name-style="western"><surname>Wu</surname><given-names>G</given-names></name><name name-style="western"><surname>Li</surname><given-names>YC</given-names></name><name name-style="western"><surname>Zhu</surname><given-names>XT</given-names></name><name name-style="western"><surname>Zhao</surname><given-names>K</given-names></name><name name-style="western"><surname>Han</surname><given-names>LH</given-names></name><name name-style="western"><surname>Cui</surname><given-names>YY</given-names></name><name name-style="western"><surname>Li</surname><given-names>F</given-names></name><name name-style="western"><surname>Xu</surname><given-names>JP</given-names></name><name name-style="western"><surname>Yang</surname><given-names>ZL</given-names></name></person-group> (<year>2016</year>) <article-title>One hundred noteworthy boletes from China.</article-title><source>Fungal Diversity</source><volume>81</volume>(<issue>1</issue>): <fpage>25</fpage>–<lpage>188</lpage>. <ext-link xlink:href="10.1007/s13225-016-0375-8" ext-link-type="doi" xlink:type="simple">https://doi.org/10.1007/s13225-016-0375-8</ext-link></mixed-citation></ref><ref id="B18"><mixed-citation xmlns:xlink="http://www.w3.org/1999/xlink" xlink:type="simple"><person-group><name name-style="western"><surname>Farid</surname><given-names>A</given-names></name><name name-style="western"><surname>Bessette</surname><given-names>AE</given-names></name><name name-style="western"><surname>Bessette</surname><given-names>AR</given-names></name><name name-style="western"><surname>Bolin</surname><given-names>JA</given-names></name><name name-style="western"><surname>Kudzma</surname><given-names>LV</given-names></name><name name-style="western"><surname>Franck</surname><given-names>AR</given-names></name><name name-style="western"><surname>Garey</surname><given-names>JR</given-names></name></person-group> (<year>2021</year>) <article-title>Investigations in the boletes (<tp:taxon-name><tp:taxon-name-part taxon-name-part-type="family">Boletaceae</tp:taxon-name-part></tp:taxon-name>) of southeastern USA: Four novel species and three novel combinations.</article-title><source>Mycosphere</source><volume>12</volume>(<issue>1</issue>): <fpage>1038</fpage>–<lpage>1076</lpage>. <ext-link xlink:href="10.5943/mycosphere/12/1/12" ext-link-type="doi" xlink:type="simple">https://doi.org/10.5943/mycosphere/12/1/12</ext-link></mixed-citation></ref><ref id="B35"><mixed-citation xmlns:xlink="http://www.w3.org/1999/xlink" xlink:type="simple"><person-group><name name-style="western"><surname>Kuo</surname><given-names>M</given-names></name><name name-style="western"><surname>Ortiz-Santana</surname><given-names>B</given-names></name></person-group> (<year>2020</year>) <article-title>Revision of leccinoid fungi, with emphasis on North American taxa, based on molecular and morphological data.</article-title><source>Mycologia</source><volume>112</volume>(<issue>1</issue>): <fpage>197</fpage>–<lpage>211</lpage>. <ext-link xlink:href="10.1080/00275514.2019.1685351" ext-link-type="doi" xlink:type="simple">https://doi.org/10.1080/00275514.2019.1685351</ext-link></mixed-citation></ref></ref-list></tp:taxon-treatment>
